# Supplementary material for: 6-Methyl-1,3,5-triazine-2,4-diamine butane-1,4-diol monosolvate
Source: Acta Crystallogr Sect E Struct Rep Online. 2012 Nov 17;68(Pt 12):o3377. doi: 10.1107/S1600536812044480 (PMC3588973; doi:10.1107/S1600536812044480)
Supplement: Supplementary file 1 [file e-68-o3377-sup1.cif]

##############################################################################
#                                                                            #
# This CIF contains the data in a paper accepted for publication in          #
# Acta Crystallographica Section E. It conforms to the requirements of       #
# Notes for Authors for Acta Crystallographica Section E, and has been       #
# peer reviewed under the auspices of the IUCr Commission on Journals.       #
#                                                                            #
# Full details of the Crystallographic Information File format               #
# are given in the paper "The Crystallographic Information File (CIF):       #
# a New Standard Archive File for Crystallography" by S. R. Hall, F. H.      #
# Allen and I. D. Brown [Acta Cryst. (1991), A47, 655-685].                  #
#                                                                            #
# The current version of the core CIF dictionary is obtainable from          #
# ftp://ftp.iucr.org/pub/cif_core.dic.                                       #
#                                                                            #
# Software is freely available for graphical display of the structure(s)     #
# in this CIF. For information consult the CIF software page                 #
# http://www.iucr.org/resources/cif/software.                                #
#                                                                            #
# This file may be used for bona fide research purposes within the           #
# scientific community so long as proper attribution is given to the journal # 
# article from which it was obtained.                                        #
#                                                                            #
##############################################################################
data_I
_audit_creation_method     SHELXL-97
_chemical_name_systematic
;
6-Methyl-1,3,5-triazine-2,4-diamine butane-1,4-diol monosolvate
;
_chemical_name_common     ?
_chemical_formula_moiety     'C4 H7 N5, C4 H10 O2'
_chemical_formula_sum     'C8 H17 N5 O2'
_chemical_formula_iupac     'C4 H7 N5, C4 H10 O2'
_chemical_formula_weight     215.27
_chemical_melting_point     ?
_symmetry_cell_setting     triclinic
_symmetry_space_group_name_H-M     'P -1'
_symmetry_space_group_name_Hall     '-P 1'
loop_
    _symmetry_equiv_pos_as_xyz
    'x, y, z'
    '-x, -y, -z'
_cell_length_a     5.8755(3)
_cell_length_b     9.0515(5)
_cell_length_c     10.7607(5)
_cell_angle_alpha     87.911(3)
_cell_angle_beta     74.346(3)
_cell_angle_gamma     83.550(3)
_cell_volume     547.55(5)
_cell_formula_units_Z     2
_cell_measurement_reflns_used     1602
_cell_measurement_theta_min     2.26
_cell_measurement_theta_max     24.57
_cell_measurement_temperature     123(2)
_exptl_crystal_description     needle
_exptl_crystal_colour     colourless
_exptl_crystal_size_max     0.50
_exptl_crystal_size_mid     0.05
_exptl_crystal_size_min     0.04
_exptl_crystal_density_diffrn     1.306
_exptl_crystal_density_meas     ?
_exptl_crystal_density_method     'not measured'
_exptl_crystal_F_000     232
_exptl_absorpt_coefficient_mu     0.097
_exptl_absorpt_correction_type     multi-scan
_exptl_absorpt_process_details     '(SADABS; Bruker, 2007)'
_exptl_absorpt_correction_T_min     0.6365
_exptl_absorpt_correction_T_max     0.7454
_exptl_special_details     ?
_diffrn_ambient_temperature     123(2)
_diffrn_radiation_type     MoK\a
_diffrn_radiation_wavelength     0.71073
_diffrn_radiation_source     'fine-focus sealed tube'
_diffrn_radiation_monochromator     graphite
_diffrn_measurement_device_type     'Bruker APEXII CCD'
_diffrn_measurement_method     '\f and \w scans'
_diffrn_detector_area_resol_mean     ?
_diffrn_reflns_number     7713
_diffrn_reflns_av_R_equivalents     0.0452
_diffrn_reflns_av_sigmaI/netI     0.0539
_diffrn_reflns_theta_min     1.97
_diffrn_reflns_theta_max     24.99
_diffrn_reflns_theta_full     24.99
_diffrn_measured_fraction_theta_max     0.995
_diffrn_measured_fraction_theta_full     0.995
_diffrn_reflns_limit_h_min     -6
_diffrn_reflns_limit_h_max     6
_diffrn_reflns_limit_k_min     -10
_diffrn_reflns_limit_k_max     10
_diffrn_reflns_limit_l_min     -12
_diffrn_reflns_limit_l_max     12
_diffrn_standards_number     ?
_diffrn_standards_interval_count     ?
_diffrn_standards_interval_time     ?
_diffrn_standards_decay_%     ?
_refine_special_details     ?
_reflns_number_total     1911
_reflns_number_gt     1288
_reflns_threshold_expression     I>2\s(I)
_refine_ls_structure_factor_coef     Fsqd
_refine_ls_matrix_type     full
_refine_ls_R_factor_all     0.0791
_refine_ls_R_factor_gt     0.0406
_refine_ls_wR_factor_gt     0.0798
_refine_ls_wR_factor_ref     0.0932
_refine_ls_goodness_of_fit_ref     1.001
_refine_ls_restrained_S_all     1.001
_refine_ls_number_reflns     1911
_refine_ls_number_parameters     155
_refine_ls_number_restraints     0
_refine_ls_number_constraints     0
_refine_ls_hydrogen_treatment     mixed
_refine_ls_weighting_scheme     calc
_refine_ls_weighting_details
         'calc w=1/[\s^2^(Fo^2^)+(0.0401P)^2^+0.1476P] where P=(Fo^2^+2Fc^2^)/3'
_atom_sites_solution_hydrogens     geom
_atom_sites_solution_primary     direct
_atom_sites_solution_secondary     difmap
_refine_ls_shift/su_max     0.000
_refine_ls_shift/su_mean     0.000
_refine_diff_density_max     0.195
_refine_diff_density_min     -0.216
_refine_ls_extinction_method     none
_refine_ls_extinction_coef     ?
loop_
    _atom_type_symbol
    _atom_type_description
    _atom_type_scat_dispersion_real
    _atom_type_scat_dispersion_imag
    _atom_type_scat_source
    'C' 'C' 0.0033 0.0016
                         'International Tables Vol C Tables 4.2.6.8 and 6.1.1.4'
    'H' 'H' 0.0000 0.0000
                         'International Tables Vol C Tables 4.2.6.8 and 6.1.1.4'
    'N' 'N' 0.0061 0.0033
                         'International Tables Vol C Tables 4.2.6.8 and 6.1.1.4'
    'O' 'O' 0.0106 0.0060
                         'International Tables Vol C Tables 4.2.6.8 and 6.1.1.4'
_computing_data_collection     'APEX2 (Bruker, 2007)'
_computing_cell_refinement     'SAINT (Bruker, 2007)'
_computing_data_reduction     'SAINT (Bruker, 2007)'
_computing_structure_solution     'SHELXS97 (Sheldrick, 2008)'
_computing_structure_refinement     'SHELXL97 (Sheldrick, 2008)'
_computing_molecular_graphics
             'Mercury (Macrae <i>et al.</i>, 2008) and ORTEP-3 (Farrugia, 1997)'
_computing_publication_material
                'enCIFer (Allen <i>et al.</i>, 2004) and WinGX (Farrugia, 1999)'
loop_
    _atom_site_type_symbol
    _atom_site_label
    _atom_site_fract_x
    _atom_site_fract_y
    _atom_site_fract_z
    _atom_site_U_iso_or_equiv
    _atom_site_adp_type
    _atom_site_calc_flag
    _atom_site_refinement_flags
    _atom_site_occupancy
    _atom_site_symmetry_multiplicity
    _atom_site_disorder_assembly
    _atom_site_disorder_group
    C C1 0.5923(3) 0.3881(2) 0.16893(18) 0.0160(5) Uani d . 1 1 . .
    C C2 0.2419(3) 0.4825(2) 0.30267(18) 0.0163(5) Uani d . 1 1 . .
    C C3 0.5020(3) 0.3277(2) 0.38201(19) 0.0174(5) Uani d . 1 1 . .
    C C4 0.5670(4) 0.2448(2) 0.49230(19) 0.0243(5) Uani d . 1 1 . .
    H H4A 0.4317 0.2559 0.5692 0.036 Uiso calc R 1 1 . .
    H H4B 0.7035 0.2850 0.5095 0.036 Uiso calc R 1 1 . .
    H H4C 0.6083 0.1393 0.4705 0.036 Uiso calc R 1 1 . .
    C C5 0.3181(3) 0.1867(2) 0.9133(2) 0.0207(5) Uani d . 1 1 . .
    H H5A 0.2639 0.1078 0.9771 0.025 Uiso calc R 1 1 . .
    H H5B 0.3114 0.2788 0.9615 0.025 Uiso calc R 1 1 . .
    C C6 0.5730(3) 0.1418(2) 0.83897(19) 0.0182(5) Uani d . 1 1 . .
    H H6A 0.6744 0.1373 0.8993 0.022 Uiso calc R 1 1 . .
    H H6B 0.6254 0.2195 0.7737 0.022 Uiso calc R 1 1 . .
    C C7 0.6115(3) -0.0072(2) 0.77120(19) 0.0191(5) Uani d . 1 1 . .
    H H7A 0.5611 -0.0855 0.8363 0.023 Uiso calc R 1 1 . .
    H H7B 0.5099 -0.0033 0.7110 0.023 Uiso calc R 1 1 . .
    C C8 0.8673(3) -0.0489(2) 0.69683(19) 0.0220(5) Uani d . 1 1 . .
    H H8A 0.8820 -0.1465 0.6551 0.026 Uiso calc R 1 1 . .
    H H8B 0.9165 0.0260 0.6282 0.026 Uiso calc R 1 1 . .
    N N1 0.6600(3) 0.31119(18) 0.26599(15) 0.0175(4) Uani d . 1 1 . .
    N N2 0.3851(3) 0.47401(18) 0.18167(15) 0.0162(4) Uani d . 1 1 . .
    N N3 0.2928(3) 0.41094(18) 0.40710(15) 0.0174(4) Uani d . 1 1 . .
    N N4 0.7434(3) 0.3769(2) 0.05127(17) 0.0221(4) Uani d . 1 1 . .
    N N5 0.0347(3) 0.5670(2) 0.32441(19) 0.0201(4) Uani d . 1 1 . .
    O O1 0.1589(2) 0.21134(16) 0.83288(14) 0.0238(4) Uani d . 1 1 . .
    H H1 0.1221 0.1293 0.8146 0.036 Uiso calc R 1 1 . .
    O O2 1.0196(2) -0.05639(16) 0.78135(13) 0.0229(4) Uani d . 1 1 . .
    H H2 1.1154 -0.1339 0.7660 0.034 Uiso calc R 1 1 . .
    H H7N 0.883(4) 0.316(3) 0.040(2) 0.037(7) Uiso d . 1 1 . .
    H H8N 0.704(4) 0.418(2) -0.013(2) 0.028(7) Uiso d . 1 1 . .
    H H9N -0.008(3) 0.618(2) 0.262(2) 0.019(6) Uiso d . 1 1 . .
    H H10N -0.059(4) 0.572(2) 0.402(2) 0.026(6) Uiso d . 1 1 . .
loop_
    _atom_site_aniso_label
    _atom_site_aniso_U_11
    _atom_site_aniso_U_22
    _atom_site_aniso_U_33
    _atom_site_aniso_U_12
    _atom_site_aniso_U_13
    _atom_site_aniso_U_23
    C1 0.0178(11) 0.0139(11) 0.0162(11) -0.0025(9) -0.0042(9) 0.0004(9)
    C2 0.0158(11) 0.0155(11) 0.0169(11) -0.0015(9) -0.0036(9) 0.0005(9)
    C3 0.0192(12) 0.0152(11) 0.0180(11) 0.0017(9) -0.0069(9) -0.0010(9)
    C4 0.0269(12) 0.0266(13) 0.0167(11) 0.0075(10) -0.0055(10) 0.0007(9)
    C5 0.0165(11) 0.0232(13) 0.0221(11) 0.0028(9) -0.0062(9) -0.0016(9)
    C6 0.0144(11) 0.0194(12) 0.0210(11) -0.0004(9) -0.0055(9) -0.0001(9)
    C7 0.0166(11) 0.0200(12) 0.0212(11) -0.0005(9) -0.0067(9) 0.0007(9)
    C8 0.0202(12) 0.0240(13) 0.0230(11) 0.0021(9) -0.0088(10) -0.0032(9)
    N1 0.0176(9) 0.0180(10) 0.0151(9) 0.0024(7) -0.0031(8) -0.0012(7)
    N2 0.0151(9) 0.0164(9) 0.0148(9) 0.0024(7) -0.0016(7) 0.0008(7)
    N3 0.0184(9) 0.0175(10) 0.0145(9) 0.0025(7) -0.0033(7) 0.0023(7)
    N4 0.0184(11) 0.0272(11) 0.0152(10) 0.0082(9) 0.0004(9) 0.0015(8)
    N5 0.0172(10) 0.0258(11) 0.0120(10) 0.0071(8) 0.0005(9) 0.0047(8)
    O1 0.0201(8) 0.0202(8) 0.0340(9) 0.0013(7) -0.0139(7) 0.0009(7)
    O2 0.0171(8) 0.0223(9) 0.0299(9) 0.0073(6) -0.0102(7) -0.0055(7)
_geom_special_details     ?
loop_
    _geom_bond_atom_site_label_1
    _geom_bond_atom_site_label_2
    _geom_bond_site_symmetry_2
    _geom_bond_distance
    _geom_bond_publ_flag
    C1 N4 . 1.336(2) ?
    C1 N2 . 1.345(2) ?
    C1 N1 . 1.357(2) ?
    C2 N5 . 1.331(3) ?
    C2 N2 . 1.346(2) ?
    C2 N3 . 1.362(2) ?
    C3 N3 . 1.334(2) ?
    C3 N1 . 1.342(2) ?
    C3 C4 . 1.494(3) ?
    C4 H4A . 0.9800 ?
    C4 H4B . 0.9800 ?
    C4 H4C . 0.9800 ?
    C5 O1 . 1.431(2) ?
    C5 C6 . 1.512(3) ?
    C5 H5A . 0.9900 ?
    C5 H5B . 0.9900 ?
    C6 C7 . 1.522(3) ?
    C6 H6A . 0.9900 ?
    C6 H6B . 0.9900 ?
    C7 C8 . 1.512(3) ?
    C7 H7A . 0.9900 ?
    C7 H7B . 0.9900 ?
    C8 O2 . 1.434(2) ?
    C8 H8A . 0.9900 ?
    C8 H8B . 0.9900 ?
    N4 H7N . 0.92(2) ?
    N4 H8N . 0.85(2) ?
    N5 H9N . 0.87(2) ?
    N5 H10N . 0.87(2) ?
    O1 H1 . 0.8400 ?
    O2 H2 . 0.8400 ?
loop_
    _geom_angle_atom_site_label_1
    _geom_angle_atom_site_label_2
    _geom_angle_atom_site_label_3
    _geom_angle_site_symmetry_1
    _geom_angle_site_symmetry_3
    _geom_angle
    _geom_angle_publ_flag
    N4 C1 N2 . . 117.48(18) ?
    N4 C1 N1 . . 117.24(18) ?
    N2 C1 N1 . . 125.28(18) ?
    N5 C2 N2 . . 118.72(19) ?
    N5 C2 N3 . . 116.41(18) ?
    N2 C2 N3 . . 124.86(18) ?
    N3 C3 N1 . . 125.76(18) ?
    N3 C3 C4 . . 117.45(18) ?
    N1 C3 C4 . . 116.79(17) ?
    C3 C4 H4A . . 109.5 ?
    C3 C4 H4B . . 109.5 ?
    H4A C4 H4B . . 109.5 ?
    C3 C4 H4C . . 109.5 ?
    H4A C4 H4C . . 109.5 ?
    H4B C4 H4C . . 109.5 ?
    O1 C5 C6 . . 113.42(16) ?
    O1 C5 H5A . . 108.9 ?
    C6 C5 H5A . . 108.9 ?
    O1 C5 H5B . . 108.9 ?
    C6 C5 H5B . . 108.9 ?
    H5A C5 H5B . . 107.7 ?
    C5 C6 C7 . . 114.11(17) ?
    C5 C6 H6A . . 108.7 ?
    C7 C6 H6A . . 108.7 ?
    C5 C6 H6B . . 108.7 ?
    C7 C6 H6B . . 108.7 ?
    H6A C6 H6B . . 107.6 ?
    C8 C7 C6 . . 113.03(17) ?
    C8 C7 H7A . . 109.0 ?
    C6 C7 H7A . . 109.0 ?
    C8 C7 H7B . . 109.0 ?
    C6 C7 H7B . . 109.0 ?
    H7A C7 H7B . . 107.8 ?
    O2 C8 C7 . . 110.49(16) ?
    O2 C8 H8A . . 109.6 ?
    C7 C8 H8A . . 109.6 ?
    O2 C8 H8B . . 109.6 ?
    C7 C8 H8B . . 109.6 ?
    H8A C8 H8B . . 108.1 ?
    C3 N1 C1 . . 114.53(16) ?
    C1 N2 C2 . . 114.71(17) ?
    C3 N3 C2 . . 114.85(17) ?
    C1 N4 H7N . . 118.7(14) ?
    C1 N4 H8N . . 120.1(15) ?
    H7N N4 H8N . . 121(2) ?
    C2 N5 H9N . . 121.4(13) ?
    C2 N5 H10N . . 119.2(14) ?
    H9N N5 H10N . . 119.4(19) ?
    C5 O1 H1 . . 109.5 ?
    C8 O2 H2 . . 109.5 ?
loop_
    _geom_torsion_atom_site_label_1
    _geom_torsion_atom_site_label_2
    _geom_torsion_atom_site_label_3
    _geom_torsion_atom_site_label_4
    _geom_torsion_site_symmetry_1
    _geom_torsion_site_symmetry_2
    _geom_torsion_site_symmetry_3
    _geom_torsion_site_symmetry_4
    _geom_torsion
    _geom_torsion_publ_flag
    O1 C5 C6 C7 . . . . -64.5(2) ?
    C5 C6 C7 C8 . . . . 179.55(17) ?
    C6 C7 C8 O2 . . . . 59.0(2) ?
    N3 C3 N1 C1 . . . . -0.1(3) ?
    C4 C3 N1 C1 . . . . 179.68(18) ?
    N4 C1 N1 C3 . . . . 179.49(18) ?
    N2 C1 N1 C3 . . . . -0.8(3) ?
    N4 C1 N2 C2 . . . . -179.17(19) ?
    N1 C1 N2 C2 . . . . 1.1(3) ?
    N5 C2 N2 C1 . . . . 178.99(18) ?
    N3 C2 N2 C1 . . . . -0.6(3) ?
    N1 C3 N3 C2 . . . . 0.5(3) ?
    C4 C3 N3 C2 . . . . -179.23(18) ?
    N5 C2 N3 C3 . . . . -179.76(18) ?
    N2 C2 N3 C3 . . . . -0.1(3) ?
loop_
    _geom_hbond_atom_site_label_D
    _geom_hbond_atom_site_label_H
    _geom_hbond_atom_site_label_A
    _geom_hbond_site_symmetry_A
    _geom_hbond_distance_DH
    _geom_hbond_distance_HA
    _geom_hbond_distance_DA
    _geom_hbond_angle_DHA
    _geom_hbond_publ_flag
    O1 H1 O2 1_455 0.84 1.92 2.764(2) 176 yes
    O2 H2 N1 2_756 0.84 1.94 2.777(2) 178 yes
    N4 H7N O1 1_654 0.92(3) 2.52(2) 3.173(2) 128.5(7) yes
    N4 H8N N2 2_665 0.85(2) 2.19(2) 3.037(2) 178(2) yes
    N5 H9N O1 2_566 0.88(2) 2.069(19) 2.909(2) 160.1(18) yes
    N5 H10N N3 2_566 0.87(2) 2.14(2) 3.008(3) 179(2) yes
_iucr_refine_instructions_details
;
CELL  0.71073   5.8755   9.0515  10.7607   87.911   74.346   83.550
ZERR     2.00   0.0003   0.0005   0.0005    0.003    0.003    0.003
LATT   1
SFAC  C    H    N    O
UNIT  16   34   10   4
MERG   2
OMIT    -3.00  50.00
FMAP   2
PLAN   20
ACTA
HTAB    2.00000
BOND
BOND   $H
CONF
L.S.   4
TEMP  -150.00
WGHT    0.040100    0.147600
FVAR       0.24052
MOLE    1
C1    1    0.592292    0.388089    0.168929    11.00000    0.01782    0.01388 =
         0.01619    0.00039   -0.00419   -0.00254
C2    1    0.241916    0.482461    0.302670    11.00000    0.01585    0.01554 =
         0.01686    0.00048   -0.00363   -0.00150
C3    1    0.502028    0.327731    0.382013    11.00000    0.01918    0.01523 =
         0.01804   -0.00102   -0.00690    0.00166
C4    1    0.566953    0.244842    0.492297    11.00000    0.02687    0.02656 =
         0.01675    0.00072   -0.00552    0.00752
AFIX 137
H4A   2    0.431674    0.255901    0.569246    11.00000   -1.50000
H4B   2    0.703494    0.284962    0.509517    11.00000   -1.50000
H4C   2    0.608280    0.139288    0.470472    11.00000   -1.50000
AFIX   0
C5    1    0.318129    0.186674    0.913286    11.00000    0.01647    0.02317 =
         0.02210   -0.00162   -0.00622    0.00282
AFIX  23
H5A   2    0.263873    0.107769    0.977066    11.00000   -1.20000
H5B   2    0.311449    0.278838    0.961522    11.00000   -1.20000
AFIX   0
C6    1    0.572966    0.141765    0.838973    11.00000    0.01438    0.01937 =
         0.02101   -0.00013   -0.00547   -0.00043
AFIX  23
H6A   2    0.674392    0.137289    0.899329    11.00000   -1.20000
H6B   2    0.625383    0.219546    0.773676    11.00000   -1.20000
AFIX   0
C7    1    0.611537   -0.007227    0.771197    11.00000    0.01657    0.01998 =
         0.02121    0.00068   -0.00671   -0.00050
AFIX  23
H7A   2    0.561120   -0.085525    0.836325    11.00000   -1.20000
H7B   2    0.509883   -0.003341    0.710993    11.00000   -1.20000
AFIX   0
C8    1    0.867251   -0.048872    0.696825    11.00000    0.02017    0.02398 =
         0.02296   -0.00322   -0.00881    0.00208
AFIX  23
H8A   2    0.882017   -0.146489    0.655143    11.00000   -1.20000
H8B   2    0.916534    0.026008    0.628248    11.00000   -1.20000
AFIX   0
N1    3    0.660024    0.311193    0.265987    11.00000    0.01762    0.01798 =
         0.01513   -0.00124   -0.00315    0.00239
N2    3    0.385146    0.474013    0.181666    11.00000    0.01512    0.01639 =
         0.01475    0.00079   -0.00156    0.00237
N3    3    0.292837    0.410942    0.407096    11.00000    0.01839    0.01751 =
         0.01445    0.00227   -0.00333    0.00247
N4    3    0.743366    0.376856    0.051268    11.00000    0.01838    0.02725 =
         0.01522    0.00147    0.00037    0.00821
N5    3    0.034711    0.566974    0.324410    11.00000    0.01725    0.02584 =
         0.01202    0.00470    0.00049    0.00706
O1    4    0.158933    0.211337    0.832877    11.00000    0.02012    0.02025 =
         0.03404    0.00094   -0.01390    0.00130
AFIX 147
H1    2    0.122142    0.129348    0.814630    11.00000   -1.50000
AFIX   0
O2    4    1.019648   -0.056386    0.781350    11.00000    0.01714    0.02228 =
         0.02990   -0.00553   -0.01023    0.00733
AFIX 147
H2    2    1.115397   -0.133894    0.765978    11.00000   -1.50000
AFIX   0
MOLE    0
H7N   2    0.883421    0.315802    0.040163    11.00000    0.03660
H8N   2    0.703657    0.418243   -0.012723    11.00000    0.02804
H9N   2   -0.008356    0.617557    0.262342    11.00000    0.01883
H10N  2   -0.059355    0.572088    0.402146    11.00000    0.02631
HKLF 4
REM  triazineh20_0m in P-1
REM R1 =  0.0406 for   1288 Fo > 4sig(Fo)  and  0.0791 for all   1911 data
REM    155 parameters refined using      0 restraints
END
WGHT      0.0401      0.1476
REM Highest difference peak  0.195,  deepest hole -0.216,  1-sigma level  0.047
Q1    1   0.3005  0.3181  0.9368  11.00000  0.05    0.19
Q2    1   0.7760  0.2331  0.2267  11.00000  0.05    0.17
Q3    1   0.9293  0.0428  0.6578  11.00000  0.05    0.16
Q4    1   0.1560  0.0223  0.7766  11.00000  0.05    0.16
Q5    1   0.7004  0.1839  0.4724  11.00000  0.05    0.15
Q6    1   0.5803  0.0652  0.8020  11.00000  0.05    0.15
Q7    1   1.0744  0.1016  0.6424  11.00000  0.05    0.14
Q8    1   0.4286  0.3577  0.6490  11.00000  0.05    0.14
Q9    1   0.2744  0.4740  0.1217  11.00000  0.05    0.14
Q10   1  -0.0267  0.7802  0.2840  11.00000  0.05    0.14
Q11   1   0.8854 -0.2820  0.6422  11.00000  0.05    0.14
Q12   1   0.8139  0.3078  0.2699  11.00000  0.05    0.13
Q13   1   0.3803  0.1988  0.5339  11.00000  0.05    0.13
Q14   1   0.0000  0.0000  1.0000  10.50000  0.05    0.13
Q15   1   0.7981  0.2653  0.0347  11.00000  0.05    0.13
Q16   1   0.1891  0.3137  0.8176  11.00000  0.05    0.13
Q17   1   0.7334 -0.0351  0.7058  11.00000  0.05    0.13
Q18   1   0.6019 -0.1317  0.7921  11.00000  0.05    0.13
Q19   1   0.3623 -0.0191  0.7694  11.00000  0.05    0.13
Q20   1   0.8378  0.1539  0.8338  11.00000  0.05    0.13
;
data_global
_journal_date_recd_electronic     2012-10-11
_journal_date_accepted     2012-10-26
_journal_name_full     'Acta Crystallographica, Section E'
_journal_year     2012
_journal_volume     68
_journal_issue     12
_journal_page_first     o3377
_journal_page_last     o3377
_journal_paper_category     QO
_journal_paper_doi     10.1107/S1600536812044480
_journal_coeditor_code     BH2459
_publ_contact_author_name     'Prof. Alastair J Florence'
_publ_contact_author_address
;
Strathclyde Institute of Pharmacy and Biomedical Sciences
University of Strathclyde
161 Cathedral Street
Glasgow G4 0RE
Scotland
;
_publ_contact_author_email     alastair.florence@strath.ac.uk
_publ_contact_author_fax     ?
_publ_contact_author_phone     '+44 141 548 4877'
_publ_section_title
;
6-Methyl-1,3,5-triazine-2,4-diamine butane-1,4-diol monosolvate
;
loop_
    _publ_author_name
    _publ_author_footnote
    _publ_author_address
    "Bhardwaj, Rajni M." .
;
Strathclyde Institute of Pharmacy and Biomedical Sciences
University of Strathclyde
161 Cathedral Street
Glasgow G4 0RE
Scotland
;
    "Oswald, Iain" .
;
Strathclyde Institute of Pharmacy and Biomedical Sciences
University of Strathclyde
161 Cathedral Street
Glasgow G4 0RE
Scotland
;
    "Florence, Alastair J." .
;
Strathclyde Institute of Pharmacy and Biomedical Sciences
University of Strathclyde
161 Cathedral Street
Glasgow G4 0RE
Scotland
;
