# Supplementary material for: 6-Methyl-1,3,5-triazine-2,4-diamine butane-1,4-diol monosolvate
Source: Acta Crystallogr Sect E Struct Rep Online. 2012 Nov 17;68(Pt 12):o3377. doi: 10.1107/S1600536812044480 (PMC3588973; doi:10.1107/S1600536812044480)
Supplement: Supplementary file 2 [file e-68-o3377-Isup2.mol]

Untitled Document-1
  ChemDraw10091215342D

 15 14  0  0  0  0  0  0  0  0999 V2000
   -2.2816    0.0619    0.0000 N   0  0  0  0  0  0  0  0  0  0  0  0
   -1.5671   -0.3506    0.0000 C   0  0  0  0  0  0  0  0  0  0  0  0
   -0.8526    0.0619    0.0000 N   0  0  0  0  0  0  0  0  0  0  0  0
   -0.8526    0.8869    0.0000 C   0  0  0  0  0  0  0  0  0  0  0  0
   -1.5671    1.2994    0.0000 N   0  0  0  0  0  0  0  0  0  0  0  0
   -2.2816    0.8869    0.0000 C   0  0  0  0  0  0  0  0  0  0  0  0
   -2.9960    1.2994    0.0000 N   0  0  0  0  0  0  0  0  0  0  0  0
   -0.1382    1.2994    0.0000 C   0  0  0  0  0  0  0  0  0  0  0  0
   -1.5671   -1.1756    0.0000 N   0  0  0  0  0  0  0  0  0  0  0  0
    1.5671   -1.6500    0.0000 O   0  0  0  0  0  0  0  0  0  0  0  0
    1.5671   -0.8250    0.0000 C   0  0  0  0  0  0  0  0  0  0  0  0
    2.2816   -0.4125    0.0000 C   0  0  0  0  0  0  0  0  0  0  0  0
    2.2816    0.4125    0.0000 C   0  0  0  0  0  0  0  0  0  0  0  0
    2.9960    0.8250    0.0000 C   0  0  0  0  0  0  0  0  0  0  0  0
    2.9960    1.6500    0.0000 O   0  0  0  0  0  0  0  0  0  0  0  0
  1  2  2  0      
  2  3  1  0      
  3  4  2  0      
  4  5  1  0      
  5  6  2  0      
  6  1  1  0      
  6  7  1  0      
  4  8  1  0      
  2  9  1  0      
 10 11  1  0      
 11 12  1  0      
 12 13  1  0      
 13 14  1  0      
 14 15  1  0      
M  END
