# Supplementary material for: 6-Methyl-1,3,5-triazine-2,4-diamine butane-1,4-diol monosolvate
Source: Acta Crystallogr Sect E Struct Rep Online. 2012 Nov 17;68(Pt 12):o3377. doi: 10.1107/S1600536812044480 (PMC3588973; doi:10.1107/S1600536812044480)
Supplement: Supplementary file 3 [file e-68-o3377-Isup3.hkl]

#
# h,k,l, Fc-squared, Fo-squared, sigma(Fo-squared) and status flag
#
data_I
_shelx_title ' triazineh20_0m in P-1'
_shelx_refln_list_code          4
_shelx_F_calc_maximum      136.20
_exptl_crystal_F_000       232.00
_reflns_d_resolution_high  0.8411
 
loop_
 _symmetry_equiv_pos_as_xyz
 'x, y, z'
 '-x, -y, -z'
 
_cell_length_a     5.8755
_cell_length_b     9.0515
_cell_length_c    10.7607
_cell_angle_alpha  87.911
_cell_angle_beta   74.346
_cell_angle_gamma  83.550
 
_shelx_F_squared_multiplier     1.000
 
loop_
 _refln_index_h
 _refln_index_k
 _refln_index_l
 _refln_F_squared_calc
 _refln_F_squared_meas
 _refln_F_squared_sigma
 _refln_observed_status
   1   0   0      796.66      733.01      6.61 o
   2   0   0       17.19       16.29      3.03 o
   3   0   0      332.48      328.53      5.80 o
   4   0   0        2.19        2.91      2.66 o
   5   0   0       33.55       34.70      4.64 o
   6   0   0        0.05        0.41      6.32 o
  -6   1   0        1.93        4.67      6.15 o
  -5   1   0       65.28       63.59      5.04 o
  -4   1   0       60.46       59.98      3.23 o
  -3   1   0      425.22      450.52      5.66 o
  -2   1   0     1798.30     1865.05     16.51 o
  -1   1   0      247.44      244.11      2.93 o
   0   1   0      303.86      283.76      2.66 o
   1   1   0      351.64      349.82      3.41 o
   2   1   0       26.59       22.47      1.78 o
   3   1   0        3.57        0.51      1.56 o
   4   1   0      141.11      145.87      3.91 o
   5   1   0      152.92      145.38      6.78 o
   6   1   0       78.00       87.74      9.94 o
  -6   2   0       33.77       34.30      7.01 o
  -5   2   0       17.63       13.23      6.01 o
  -4   2   0       35.62       33.74      2.90 o
  -3   2   0      174.78      204.25      5.07 o
  -2   2   0      200.26      201.01      3.42 o
  -1   2   0     1795.85     1654.17     12.37 o
   0   2   0      285.79      263.29      3.22 o
   1   2   0        0.20       -1.58      1.37 o
   2   2   0        2.12        1.49      1.64 o
   3   2   0      239.18      220.89      4.37 o
   4   2   0       10.12       12.46      2.46 o
   5   2   0      171.17      172.68      6.43 o
   6   2   0       50.82       55.11     12.27 o
  -6   3   0        6.67       10.15      6.50 o
  -5   3   0       75.64       63.46      6.02 o
  -4   3   0       12.56       11.60      2.79 o
  -3   3   0        0.07        1.63      2.31 o
  -2   3   0        3.69        0.10      1.90 o
  -1   3   0        7.29        3.62      1.75 o
   0   3   0       13.89       11.40      1.80 o
   1   3   0       33.92       36.44      1.89 o
   2   3   0      452.11      477.14      5.67 o
   3   3   0       46.15       43.53      2.70 o
   4   3   0       10.66        9.98      2.91 o
   5   3   0        0.67       -3.63      4.39 o
   6   3   0       70.00       65.20      8.18 o
  -5   4   0      126.94      111.37      7.93 o
  -4   4   0      234.41      197.21      7.84 o
  -3   4   0       15.39       15.26      2.56 o
  -2   4   0       86.84       94.63      4.29 o
  -1   4   0      350.88      347.91      4.74 o
   0   4   0        8.71        8.94      2.09 o
   1   4   0      475.67      492.11      5.71 o
   2   4   0       26.88       33.25      2.38 o
   3   4   0       98.11       92.21      3.31 o
   4   4   0        0.16       -0.66      3.15 o
   5   4   0        0.00       -2.66      4.33 o
   6   4   0        3.12       -3.99      7.08 o
  -5   5   0       21.07       16.84      8.38 o
  -4   5   0       70.74       61.28      6.74 o
  -3   5   0        0.08       -4.13      2.76 o
  -2   5   0      133.45      142.91      4.04 o
  -1   5   0      426.13      428.47      7.02 o
   0   5   0      190.41      191.91      4.85 o
   1   5   0      153.34      144.59      3.90 o
   2   5   0        2.04       -1.16      3.10 o
   3   5   0        3.15        2.18      3.31 o
   4   5   0       15.38       10.91      3.45 o
   5   5   0       21.76       27.73      4.90 o
   6   5   0        3.61       18.99     18.93 o
  -5   6   0      106.22       96.91     13.66 o
  -4   6   0       11.35       23.65      6.52 o
  -3   6   0        1.13       10.47      5.93 o
  -2   6   0        3.77        3.82      3.08 o
  -1   6   0      105.48      120.50      5.04 o
   0   6   0        3.54        8.75      4.02 o
   1   6   0      322.05      324.43      6.29 o
   2   6   0       96.39       92.68      4.10 o
   3   6   0       35.12       39.88      4.02 o
   4   6   0       24.22       23.44      4.74 o
   5   6   0       60.08       67.51      8.74 o
  -4   7   0       99.38       84.60      9.25 o
  -3   7   0      115.62      103.32     14.78 o
  -2   7   0        1.40        3.68      5.12 o
  -1   7   0        6.85        9.04      3.79 o
   0   7   0       11.59       15.88      3.98 o
   1   7   0      242.82      250.73      6.73 o
   2   7   0       76.28       79.36      4.68 o
   3   7   0        8.62       15.03      4.08 o
   4   7   0       25.60       28.62      6.38 o
   5   7   0        1.86       -4.36      7.78 o
  -3   8   0       79.21       78.32      8.18 o
  -2   8   0        7.75       15.64      6.91 o
  -1   8   0      262.88      270.98      9.87 o
   0   8   0        9.63        7.32      4.51 o
   1   8   0       39.40       44.17      4.59 o
   2   8   0       19.11       17.95      4.23 o
   3   8   0        0.01       -2.85      4.15 o
   4   8   0       59.02       61.62      7.31 o
   5   8   0       65.75       73.00      9.88 o
  -3   9   0        5.91        2.56      7.41 o
  -2   9   0       18.42        9.52      7.27 o
  -1   9   0       20.15       13.21      8.74 o
   0   9   0        6.60        1.15      5.60 o
   1   9   0        1.88        2.88      4.24 o
   2   9   0       10.94        8.15      4.48 o
   3   9   0       27.65       24.63      5.84 o
   4   9   0        9.47        7.75      8.27 o
  -1  10   0       29.70       14.46     13.83 o
   0  10   0        7.08        0.81      6.31 o
   1  10   0       10.90        8.21      5.44 o
   2  10   0      143.25      147.46      8.58 o
   3  10   0       18.73       21.15     23.94 o
  -2 -10   1        4.06        5.87      6.27 o
  -1 -10   1       50.76       75.38      9.57 o
   0 -10   1        5.92        7.62      6.38 o
   1 -10   1        0.00       -9.52      7.39 o
  -4  -9   1        4.05       -2.05      8.27 o
  -3  -9   1        0.33        6.86      6.52 o
  -2  -9   1       71.16       69.45      5.88 o
  -1  -9   1       42.05       43.96      6.40 o
   0  -9   1        0.17        1.32      4.73 o
   1  -9   1       44.82       51.39      6.92 o
   2  -9   1        3.74       -8.49      7.02 o
   3  -9   1       21.33       19.90      7.92 o
  -4  -8   1        6.21       16.74     10.03 o
  -3  -8   1        0.89       -7.07      4.71 o
  -2  -8   1      105.61      106.10      5.22 o
  -1  -8   1      245.59      241.50      7.02 o
   0  -8   1       21.43       22.28      4.76 o
   1  -8   1       35.34       40.94      4.99 o
   2  -8   1       41.38       38.95      8.62 o
   3  -8   1       16.07       10.00      7.13 o
   4  -8   1        0.01        0.95      7.32 o
  -5  -7   1       18.19       22.61      8.12 o
  -4  -7   1       39.05       37.46      6.50 o
  -3  -7   1       28.92       36.28      5.03 o
  -2  -7   1      122.57      128.01      5.19 o
  -1  -7   1       40.23       41.81      4.79 o
   0  -7   1        7.29        3.82      6.09 o
   1  -7   1        4.70        5.62      3.93 o
   2  -7   1        2.98       11.95      4.27 o
   3  -7   1      141.16      142.40      7.50 o
   4  -7   1        5.15        7.26      6.74 o
  -5  -6   1       55.04       59.63      8.22 o
  -4  -6   1       26.33       23.56      5.79 o
  -3  -6   1      127.90      121.60      4.77 o
  -2  -6   1        8.83        5.57      3.25 o
  -1  -6   1       62.00       65.81      4.07 o
   0  -6   1       88.78       84.50      4.22 o
   1  -6   1        0.89       -0.33      3.47 o
   2  -6   1      228.59      232.95      5.85 o
   3  -6   1       32.03       28.33      5.44 o
   4  -6   1       58.20       64.65     12.88 o
   5  -6   1        4.46        2.05      6.69 o
  -6  -5   1        2.96        2.85      7.33 o
  -5  -5   1        2.05       -9.71      6.47 o
  -4  -5   1      138.92      136.58      7.26 o
  -3  -5   1       17.02       25.24      3.48 o
  -2  -5   1       11.02        9.86      2.92 o
  -1  -5   1      143.80      142.26      4.20 o
   0  -5   1      280.65      282.58      5.46 o
   1  -5   1       51.38       46.76      3.44 o
   2  -5   1        8.06       10.57      3.03 o
   3  -5   1       14.22       11.24      3.28 o
   4  -5   1      224.24      198.41      8.28 o
   5  -5   1       80.87       76.06      7.88 o
  -6  -4   1      441.24      415.53     15.47 o
  -5  -4   1       31.28       24.14      7.35 o
  -4  -4   1       18.01       16.85      3.65 o
  -3  -4   1      149.61      143.51      4.44 o
  -2  -4   1       97.61       86.33      2.89 o
  -1  -4   1     1049.86      995.70     10.05 o
   0  -4   1      548.61      535.41      6.45 o
   1  -4   1      109.11      100.57      3.06 o
   2  -4   1      302.55      300.43      5.00 o
   3  -4   1        4.78        3.79      2.64 o
   4  -4   1        1.06        2.20      3.85 o
   5  -4   1        0.06       -1.21      5.42 o
   6  -4   1      112.18      136.43     11.06 o
  -6  -3   1      194.00      202.07     11.32 o
  -5  -3   1        0.69       -6.86      4.58 o
  -4  -3   1        2.44        1.80      2.95 o
  -3  -3   1       16.00        8.71      2.13 o
  -2  -3   1        1.45        0.45      1.75 o
  -1  -3   1      716.74      701.63      6.83 o
   0  -3   1      331.58      324.75      4.58 o
   1  -3   1       24.23       20.68      1.79 o
   2  -3   1      394.93      401.12      5.61 o
   3  -3   1       25.74       34.90      2.60 o
   4  -3   1       23.62       23.76      3.26 o
   5  -3   1      119.61       99.25      6.54 o
   6  -3   1       26.76       30.26      7.25 o
  -6  -2   1       22.88       19.22      7.06 o
  -5  -2   1        3.16       -3.94      5.86 o
  -4  -2   1        0.44       -0.24      2.60 o
  -3  -2   1      291.42      289.10      5.10 o
  -2  -2   1      835.80      803.21      8.09 o
  -1  -2   1     1510.17     1471.70     11.59 o
   0  -2   1      932.76      878.82      8.23 o
   1  -2   1        9.10        6.37      1.52 o
   2  -2   1     1049.36     1135.86      9.69 o
   3  -2   1      238.37      278.30      4.73 o
   4  -2   1      113.23      129.46      4.29 o
   5  -2   1      218.73      208.14      9.46 o
   6  -2   1       29.31       33.05      7.13 o
  -6  -1   1        0.83        3.69      6.25 o
  -5  -1   1       50.68       36.38      6.29 o
  -4  -1   1        0.35        0.32      2.52 o
  -3  -1   1      231.27      220.87      5.02 o
  -2  -1   1        7.13        6.82      1.29 o
  -1  -1   1      285.99      278.77      3.34 o
   0  -1   1      572.24      541.67      4.68 o
   1  -1   1       42.79       33.88      1.27 o
   2  -1   1      168.18      155.63      3.11 o
   3  -1   1      114.76      113.92      3.14 o
   4  -1   1      270.37      264.99      5.86 o
   5  -1   1        8.09        6.66      4.44 o
   6  -1   1       75.69       69.97      7.93 o
  -6   0   1        0.03       -1.51     10.63 o
  -5   0   1      108.63      103.82      6.35 o
  -4   0   1       80.86       82.96      3.60 o
  -3   0   1      104.84      124.37      3.86 o
  -2   0   1      613.28      607.62      9.72 o
  -1   0   1       53.51       50.47      1.45 o
   0   0   1       52.73       48.72      1.88 o
   1   0   1       53.58       48.56      1.82 o
   2   0   1       68.95       61.51      2.21 o
   3   0   1        2.33        1.94      2.04 o
   4   0   1        6.04        7.62      2.87 o
   5   0   1        0.82       -0.66      3.82 o
   6   0   1        8.61       20.66      6.74 o
  -6   1   1        2.73        9.31      6.18 o
  -5   1   1      104.63       96.13      6.26 o
  -4   1   1       47.83       49.05      3.56 o
  -3   1   1      112.91      115.03      3.27 o
  -2   1   1       47.61       42.10      1.64 o
  -1   1   1      233.77      215.35      3.45 o
   0   1   1        6.52        5.14      0.58 o
   1   1   1      345.72      318.00      3.44 o
   2   1   1      179.01      163.21      3.26 o
   3   1   1      364.15      368.38      4.87 o
   4   1   1      201.07      204.42      4.74 o
   5   1   1      117.17      115.33      5.63 o
   6   1   1       72.49       71.15      8.01 o
  -6   2   1       43.12       41.90      6.89 o
  -5   2   1       12.48       10.76      6.14 o
  -4   2   1        9.28        9.61      2.76 o
  -3   2   1       87.20       97.85      3.05 o
  -2   2   1      209.12      210.26      3.25 o
  -1   2   1       13.45       15.83      1.10 o
   0   2   1      584.20      565.80      5.63 o
   1   2   1    18551.17    16920.35    117.75 o
   2   2   1      108.40      116.13      2.51 o
   3   2   1        7.00        9.44      2.32 o
   4   2   1       66.32       65.69      3.56 o
   5   2   1       64.69       68.04      6.12 o
   6   2   1        9.82       -2.17      6.72 o
  -6   3   1       17.68       17.79      6.55 o
  -5   3   1       68.55       58.66      5.76 o
  -4   3   1       43.62       41.75      4.20 o
  -3   3   1       28.65       33.43      2.61 o
  -2   3   1      597.80      601.80      6.81 o
  -1   3   1      561.30      571.44      5.79 o
   0   3   1     1740.73     1712.32     14.22 o
   1   3   1     2055.95     1943.76     15.24 o
   2   3   1      511.17      512.52      5.52 o
   3   3   1        9.62       11.18      2.30 o
   4   3   1       73.00       63.84      3.71 o
   5   3   1      113.33      113.01      5.39 o
   6   3   1       41.98       28.39     10.01 o
  -5   4   1        0.07       -0.36      7.52 o
  -4   4   1       31.24       25.13      4.78 o
  -3   4   1       17.27       13.45      2.52 o
  -2   4   1      626.47      664.28      7.56 o
  -1   4   1        0.36        0.64      1.95 o
   0   4   1     2107.12     2055.07     18.31 o
   1   4   1      288.38      269.63      4.24 o
   2   4   1       11.82       16.47      2.28 o
   3   4   1        0.00       -1.87      2.85 o
   4   4   1        2.80       -0.43      3.57 o
   5   4   1       38.09       45.55      5.16 o
   6   4   1       51.80       44.05      8.19 o
  -5   5   1        1.78       -7.96      5.65 o
  -4   5   1       34.75       19.43      5.25 o
  -3   5   1        0.47       -4.22      4.04 o
  -2   5   1      182.51      168.20      7.04 o
  -1   5   1       15.73       16.45      2.77 o
   0   5   1        9.74       13.87      2.58 o
   1   5   1       13.43        7.99      2.92 o
   2   5   1       11.16       20.52      2.83 o
   3   5   1      217.41      212.65      5.72 o
   4   5   1        3.82        0.29      3.15 o
   5   5   1       39.54       49.37      9.96 o
   6   5   1        3.26        3.44      7.82 o
  -4   6   1      255.44      223.66     10.30 o
  -3   6   1       77.12       72.45      5.71 o
  -2   6   1      182.15      176.88      4.82 o
  -1   6   1       81.95       81.99      3.92 o
   0   6   1       35.11       34.94      3.29 o
   1   6   1       43.73       42.43      3.48 o
   2   6   1      144.04      155.37      5.00 o
   3   6   1        7.78       10.11      4.46 o
   4   6   1       15.49       18.22      3.94 o
   5   6   1       11.18       20.28      5.24 o
   6   6   1        0.02        3.11     12.01 o
  -4   7   1       10.66        8.42      6.39 o
  -3   7   1        5.02        1.87      6.01 o
  -2   7   1       13.27       11.94      5.07 o
  -1   7   1       46.82       45.37      3.82 o
   0   7   1      285.10      275.95      8.90 o
   1   7   1      231.44      226.53      6.05 o
   2   7   1       34.89       23.24      4.59 o
   3   7   1       56.65       55.81      4.68 o
   4   7   1        8.22       11.30      4.94 o
   5   7   1        0.60        0.24      6.54 o
  -3   8   1        2.10      -13.09      8.73 o
  -2   8   1        2.78        3.97      6.32 o
  -1   8   1       38.08       44.26      6.05 o
   0   8   1        2.73        2.68      4.32 o
   1   8   1       33.88       34.81      4.39 o
   2   8   1       46.87       49.96      4.62 o
   3   8   1        5.89        2.40      4.28 o
   4   8   1        6.63       -3.27      9.53 o
   5   8   1        4.37        5.29      8.39 o
  -2   9   1       79.08       74.05      8.39 o
  -1   9   1       11.21       17.40      7.95 o
   0   9   1       65.52       71.97      6.80 o
   1   9   1       11.24        7.56      4.94 o
   2   9   1       35.46       36.30      4.76 o
   3   9   1       33.54       34.84      4.95 o
   4   9   1        8.91       -3.69      6.82 o
  -1  10   1        0.03        3.10      8.64 o
   0  10   1       66.47       62.49      8.41 o
   1  10   1       20.44       28.35      6.74 o
   2  10   1        0.05        6.27      7.01 o
   3  10   1        3.94       -7.21      6.43 o
  -2 -10   2       21.34       35.94      7.45 o
  -1 -10   2       12.17        4.38      6.25 o
   0 -10   2       68.27       74.01     10.02 o
   1 -10   2      401.67      403.79     13.02 o
  -3  -9   2        1.39       -8.71      7.67 o
  -2  -9   2      110.38      122.29      6.48 o
  -1  -9   2      122.76      123.46      5.70 o
   0  -9   2       21.98       23.57      5.28 o
   1  -9   2      158.77      171.32      8.62 o
   2  -9   2       90.69       91.59      8.40 o
   3  -9   2        2.90       -7.42      7.39 o
  -4  -8   2       60.32       73.20      9.32 o
  -3  -8   2        0.09       -5.20      5.97 o
  -2  -8   2       46.61       50.41      5.07 o
  -1  -8   2       35.60       42.97      5.12 o
   0  -8   2       47.19       46.82      5.08 o
   1  -8   2      142.47      136.77      6.41 o
   2  -8   2        1.76        9.03      5.83 o
   3  -8   2       39.12       40.89      8.38 o
   4  -8   2        6.57        7.22      9.42 o
  -5  -7   2        0.01        3.98      7.69 o
  -4  -7   2       74.76       70.13      8.64 o
  -3  -7   2       21.40       20.48      6.21 o
  -2  -7   2        2.25        5.77      3.49 o
  -1  -7   2      263.79      257.40      9.18 o
   0  -7   2       23.81       22.56      4.47 o
   1  -7   2       20.98       27.01      4.69 o
   2  -7   2       18.42       20.61      4.59 o
   3  -7   2        0.46       -7.93      5.29 o
   4  -7   2       86.06       96.53     13.14 o
  -5  -6   2        0.22        5.73      8.82 o
  -4  -6   2       54.07       55.75      7.74 o
  -3  -6   2       23.75       27.44      3.73 o
  -2  -6   2       53.56       61.35      3.72 o
  -1  -6   2      294.35      285.50      6.89 o
   0  -6   2      111.02      106.72      6.47 o
   1  -6   2       15.08       10.90      3.79 o
   2  -6   2       69.86       73.28      4.12 o
   3  -6   2       11.45       15.16      4.23 o
   4  -6   2      117.32      126.86      7.35 o
   5  -6   2        2.94      -10.33      6.89 o
  -5  -5   2       12.52       17.40      6.84 o
  -4  -5   2        3.83        6.35      5.94 o
  -3  -5   2      175.55      176.52      5.05 o
  -2  -5   2       14.94       15.64      2.64 o
  -1  -5   2      290.17      272.30      5.45 o
   0  -5   2      263.03      263.05      5.42 o
   1  -5   2        5.01        4.84      2.85 o
   2  -5   2       44.49       43.44      3.47 o
   3  -5   2       88.50       96.17      4.55 o
   4  -5   2      279.97      269.16      9.21 o
   5  -5   2        1.32       -6.79      6.47 o
  -6  -4   2        0.59        4.57      6.84 o
  -5  -4   2        0.03        8.70      6.42 o
  -4  -4   2        3.17        5.17      3.40 o
  -3  -4   2        1.19       -2.14      2.80 o
  -2  -4   2       45.54       39.32      4.02 o
  -1  -4   2        1.71        1.70      2.16 o
   0  -4   2      102.13      116.59      3.26 o
   1  -4   2        0.19        0.84      2.41 o
   2  -4   2       41.63       45.95      2.86 o
   3  -4   2        2.54        0.48      3.06 o
   4  -4   2       28.88       25.19      3.59 o
   5  -4   2        9.97        9.22      5.59 o
   6  -4   2       10.12        2.79      7.14 o
  -6  -3   2       21.62       18.58      9.08 o
  -5  -3   2        1.78       -1.13     11.58 o
  -4  -3   2      113.01      119.67      4.01 o
  -3  -3   2      469.62      494.41      6.27 o
  -2  -3   2       62.06       73.41      2.34 o
  -1  -3   2      247.66      219.35      3.41 o
   0  -3   2      245.97      223.35      3.87 o
   1  -3   2       37.72       44.45      2.20 o
   2  -3   2       14.17       12.77      2.13 o
   3  -3   2       89.25       98.28      3.43 o
   4  -3   2        0.02       -4.13      3.21 o
   5  -3   2      296.32      279.97      8.40 o
   6  -3   2        3.91        1.70      7.08 o
  -6  -2   2       83.26       93.32     19.19 o
  -5  -2   2      689.14      676.06     16.77 o
  -4  -2   2        8.57        6.33      3.06 o
  -3  -2   2        9.88        9.14      2.16 o
  -2  -2   2      305.13      316.28      4.19 o
  -1  -2   2        9.65       10.54      2.38 o
   0  -2   2     4174.25     3857.30     32.44 o
   1  -2   2        8.34        8.12      1.64 o
   2  -2   2      126.93      132.72      3.71 o
   3  -2   2      284.39      281.16      4.90 o
   4  -2   2      116.47      121.22      5.10 o
   5  -2   2        0.29       -2.71      6.99 o
   6  -2   2       86.62       83.84      8.37 o
  -6  -1   2       85.21       72.93      7.50 o
  -5  -1   2      337.81      335.38     12.01 o
  -4  -1   2       48.48       53.56      3.56 o
  -3  -1   2        4.27        2.28      2.27 o
  -2  -1   2       19.20       21.76      1.78 o
  -1  -1   2      139.49      130.77      2.52 o
   0  -1   2     2059.76     2021.64     17.32 o
   1  -1   2       93.31       86.82      2.02 o
   2  -1   2        0.03       -1.44      1.57 o
   3  -1   2      410.09      431.32      5.45 o
   4  -1   2      142.49      142.30      5.30 o
   5  -1   2       24.50       22.56      3.93 o
   6  -1   2       27.84       31.31      6.32 o
  -6   0   2        0.01        4.19      9.16 o
  -5   0   2      157.45      161.48      7.22 o
  -4   0   2        1.16        1.23      2.95 o
  -3   0   2        6.41        7.73      2.35 o
  -2   0   2     1437.53     1467.67     17.20 o
  -1   0   2     2615.08     2517.34     27.91 o
   0   0   2     2549.43     2514.58     23.42 o
   1   0   2      481.16      461.37      4.42 o
   2   0   2       14.15       13.44      1.79 o
   3   0   2      432.28      450.57      5.81 o
   4   0   2      417.29      436.20      7.63 o
   5   0   2      136.63      144.13      6.74 o
   6   0   2       59.74       56.22      6.67 o
  -6   1   2       44.46       46.25      6.84 o
  -5   1   2        2.61        0.94      4.44 o
  -4   1   2       33.33       35.96      3.08 o
  -3   1   2       75.49       77.26      3.27 o
  -2   1   2      950.91      963.20      8.99 o
  -1   1   2      160.66      145.37      2.68 o
   0   1   2      184.66      180.81      2.55 o
   1   1   2     1186.57     1139.53      9.06 o
   2   1   2      193.85      184.26      3.37 o
   3   1   2        0.28        0.68      2.04 o
   4   1   2      240.48      235.01      5.89 o
   5   1   2      205.05      192.95      5.99 o
   6   1   2        6.70        4.49      5.74 o
  -6   2   2        0.35       -6.11      5.76 o
  -5   2   2        3.85        3.49      4.57 o
  -4   2   2      164.46      177.44      5.01 o
  -3   2   2       75.96       71.94      3.16 o
  -2   2   2      274.00      290.30      4.72 o
  -1   2   2       48.96       44.93      1.56 o
   0   2   2      183.39      186.18      2.58 o
   1   2   2       31.21       33.75      1.56 o
   2   2   2      155.14      146.41      3.03 o
   3   2   2        0.72        2.67      2.51 o
   4   2   2       61.62       60.25      4.83 o
   5   2   2        2.94        4.70      3.76 o
   6   2   2        1.76       -1.23      6.71 o
  -5   3   2       10.65        5.34      5.29 o
  -4   3   2       61.90       56.66      4.15 o
  -3   3   2      112.59      112.85      3.55 o
  -2   3   2       31.84       31.63      2.18 o
  -1   3   2       24.33       31.06      1.66 o
   0   3   2      473.35      479.06      5.75 o
   1   3   2        0.72       -2.76      1.84 o
   2   3   2     1126.50     1063.28      9.88 o
   3   3   2      206.92      219.98      4.37 o
   4   3   2       25.14       28.92      3.32 o
   5   3   2       85.12       93.12      5.25 o
   6   3   2       59.58       67.25      8.43 o
  -5   4   2        0.23       11.97      5.65 o
  -4   4   2        2.83       -0.46      4.27 o
  -3   4   2       38.56       35.73      3.11 o
  -2   4   2      128.76      130.97      3.93 o
  -1   4   2       16.70       17.78      2.15 o
   0   4   2      371.26      396.72      5.16 o
   1   4   2      208.93      217.98      3.97 o
   2   4   2     2011.05     1937.18     15.70 o
   3   4   2       32.36       30.98      3.06 o
   4   4   2       26.60       29.31      3.83 o
   5   4   2        2.29       -1.81      3.90 o
   6   4   2       40.05       41.44      9.51 o
  -5   5   2        0.19       -1.79      5.76 o
  -4   5   2       64.04       60.21      5.73 o
  -3   5   2       49.16       45.91      4.03 o
  -2   5   2       95.65       93.09      4.04 o
  -1   5   2      491.17      486.63      6.36 o
   0   5   2        8.61        5.80      2.42 o
   1   5   2      725.19      727.36     12.45 o
   2   5   2     1532.39     1485.32     15.75 o
   3   5   2      124.84      126.23      7.49 o
   4   5   2       14.85       16.96      3.70 o
   5   5   2      173.36      192.16      9.26 o
   6   5   2       40.31       53.42      8.91 o
  -4   6   2        0.34        3.03      5.46 o
  -3   6   2       14.12       11.07      7.95 o
  -2   6   2       17.91       18.33      3.70 o
  -1   6   2      356.88      362.77      8.72 o
   0   6   2       68.97       70.50      4.53 o
   1   6   2      422.11      413.80      6.96 o
   2   6   2      139.48      139.63      4.61 o
   3   6   2       82.74       81.38      4.80 o
   4   6   2       12.30        3.42      4.13 o
   5   6   2       62.72       66.27      5.91 o
   6   6   2       34.57       24.24      8.72 o
  -4   7   2        1.25       -3.51      5.90 o
  -3   7   2       45.71       45.19      6.59 o
  -2   7   2       10.11        7.96      6.31 o
  -1   7   2       62.98       63.81      5.02 o
   0   7   2       60.99       63.09      4.25 o
   1   7   2       10.28        9.49      3.53 o
   2   7   2        2.17       -2.86      3.55 o
   3   7   2       53.04       56.24      6.12 o
   4   7   2       28.13       26.91      5.34 o
   5   7   2        7.79       15.62      6.64 o
  -3   8   2      145.52      131.24      8.71 o
  -2   8   2        1.67        3.30      6.08 o
  -1   8   2      108.92      104.14      8.33 o
   0   8   2       29.13       26.80      5.59 o
   1   8   2       16.90       11.60      5.02 o
   2   8   2        4.93        3.81      3.99 o
   3   8   2        6.54       -2.63      4.31 o
   4   8   2        0.10        1.11      5.54 o
   5   8   2        4.76       -2.63      7.95 o
  -2   9   2      108.67      111.24     18.67 o
  -1   9   2        0.91       -2.47      6.69 o
   0   9   2       17.41       18.39      6.90 o
   1   9   2       99.93      104.08      6.31 o
   2   9   2       40.53       42.56      5.57 o
   3   9   2       13.12       11.04      5.44 o
   4   9   2       28.92        5.02     12.79 o
  -1  10   2        0.01        4.58      7.31 o
   0  10   2       31.06       24.19      7.57 o
   1  10   2        3.34        2.88      7.45 o
   2  10   2        1.60        6.66      7.07 o
   3  10   2        0.20        5.06     15.82 o
  -1 -10   3        2.70        4.83      6.66 o
   0 -10   3        7.90        3.86      9.33 o
   1 -10   3       35.05       22.23      9.46 o
  -3  -9   3        1.31       -1.66      8.15 o
  -2  -9   3       36.91       28.74      8.49 o
  -1  -9   3       13.34        6.34      4.83 o
   0  -9   3        0.21        6.44      5.94 o
   1  -9   3        0.24        6.84      6.19 o
   2  -9   3       59.70       59.96      8.67 o
   3  -9   3      184.37      196.37     11.61 o
  -4  -8   3       87.70       91.84      9.52 o
  -3  -8   3       17.43       18.28     13.31 o
  -2  -8   3       45.90       53.58      6.19 o
  -1  -8   3       11.38        7.64      4.59 o
   0  -8   3       61.32       59.40      5.30 o
   1  -8   3      296.74      301.81      9.36 o
   2  -8   3      371.19      371.52      9.72 o
   3  -8   3       68.77       65.76      7.26 o
   4  -8   3        8.23        2.30      7.82 o
  -4  -7   3        0.38       -8.04      8.38 o
  -3  -7   3       10.55        5.60      5.65 o
  -2  -7   3        0.20       -2.62      6.06 o
  -1  -7   3      251.42      258.95      6.99 o
   0  -7   3       84.86       83.76      5.27 o
   1  -7   3        4.88        0.22      4.38 o
   2  -7   3      553.18      542.08     10.86 o
   3  -7   3       92.04       99.58      9.82 o
   4  -7   3        1.82        3.47      7.14 o
  -5  -6   3        2.26        1.99      6.97 o
  -4  -6   3        0.16        0.20      6.54 o
  -3  -6   3       94.33       96.17      6.58 o
  -2  -6   3        1.52       -0.39      2.97 o
  -1  -6   3      167.03      174.70      5.72 o
   0  -6   3       12.32        8.52      3.50 o
   1  -6   3       39.75       36.00      4.45 o
   2  -6   3      299.53      290.65      7.23 o
   3  -6   3        3.54        2.89      4.31 o
   4  -6   3      113.95      114.89      7.30 o
   5  -6   3        2.29       10.89      7.46 o
  -5  -5   3        0.04        1.27      6.42 o
  -4  -5   3       20.12       21.82      6.57 o
  -3  -5   3      142.70      158.13      5.25 o
  -2  -5   3        0.08       -1.98      2.35 o
  -1  -5   3       48.42       54.34      3.25 o
   0  -5   3      257.23      262.27      5.97 o
   1  -5   3       13.20       10.29      3.28 o
   2  -5   3       14.50       15.57      3.30 o
   3  -5   3       51.44       60.48      6.05 o
   4  -5   3        6.13        9.18      5.24 o
   5  -5   3       31.45       24.20      7.33 o
  -5  -4   3        7.10       10.60      6.23 o
  -4  -4   3        0.80        1.41      5.62 o
  -3  -4   3      301.51      316.25      5.81 o
  -2  -4   3        8.74        6.84      2.62 o
  -1  -4   3      470.59      454.99      7.08 o
   0  -4   3      370.83      369.32      5.36 o
   1  -4   3       18.84       16.19      2.63 o
   2  -4   3       43.72       48.59      4.29 o
   3  -4   3        0.32       -1.53      3.14 o
   4  -4   3        5.32        4.85      3.55 o
   5  -4   3       62.65       64.93      5.85 o
   6  -4   3        2.35       -5.57      7.21 o
  -5  -3   3       16.27       16.58      7.00 o
  -4  -3   3       36.35       33.16      3.18 o
  -3  -3   3       18.71       14.08      3.13 o
  -2  -3   3      618.98      584.84      7.80 o
  -1  -3   3      355.56      348.68      6.35 o
   0  -3   3      516.08      538.05      6.15 o
   1  -3   3      412.34      442.38      5.63 o
   2  -3   3        0.40       -1.05      2.23 o
   3  -3   3        1.87        2.70      2.70 o
   4  -3   3      314.17      317.69      7.37 o
   5  -3   3      184.15      183.36      7.14 o
   6  -3   3        2.41       -0.05      7.21 o
  -6  -2   3       29.07       32.24      6.76 o
  -5  -2   3        1.46       -0.11      5.37 o
  -4  -2   3       33.16       30.54      3.39 o
  -3  -2   3      384.19      360.44     10.11 o
  -2  -2   3        0.08       -1.20      2.10 o
  -1  -2   3        7.26        7.05      1.34 o
   0  -2   3      143.28      149.33      3.08 o
   1  -2   3      541.47      574.95      8.66 o
   2  -2   3       91.21       81.88      2.33 o
   3  -2   3       95.49      104.14      3.35 o
   4  -2   3       88.49       89.87      4.06 o
   5  -2   3       21.88       31.75      6.80 o
   6  -2   3        5.24        2.09      9.90 o
  -6  -1   3        1.17        2.62      6.19 o
  -5  -1   3        0.20       -4.67      5.31 o
  -4  -1   3       13.28       15.64      2.65 o
  -3  -1   3      550.91      538.63      7.38 o
  -2  -1   3      600.81      609.05      7.23 o
  -1  -1   3      235.77      237.29      3.25 o
   0  -1   3      806.18      775.10      7.16 o
   1  -1   3      148.45      144.47      2.63 o
   2  -1   3     1085.84     1143.93     12.45 o
   3  -1   3       55.76       60.69      2.78 o
   4  -1   3      129.17      122.86      4.29 o
   5  -1   3       18.90       24.14      3.74 o
   6  -1   3      127.31      130.90      7.97 o
  -6   0   3        5.63       -3.56      7.09 o
  -5   0   3      191.22      205.58      8.00 o
  -4   0   3      428.80      433.02      7.36 o
  -3   0   3        1.13        1.47      2.58 o
  -2   0   3      118.52      127.06      2.67 o
  -1   0   3      234.00      258.59      5.19 o
   0   0   3      257.02      284.97      3.43 o
   1   0   3     1814.40     1674.81     13.77 o
   2   0   3      367.60      363.76      4.41 o
   3   0   3        4.74        4.23      2.20 o
   4   0   3      117.12      129.04      4.90 o
   5   0   3      227.95      220.16      6.11 o
   6   0   3       11.50        1.61      5.23 o
  -5   1   3      158.78      146.01      6.53 o
  -4   1   3      698.32      654.20      8.42 o
  -3   1   3      102.06      104.83      3.01 o
  -2   1   3       70.23       66.62      1.95 o
  -1   1   3      387.40      406.86      6.36 o
   0   1   3      265.73      237.56      2.89 o
   1   1   3        3.07        1.03      1.31 o
   2   1   3        0.02       -1.45      1.77 o
   3   1   3        3.45        1.67      2.39 o
   4   1   3      371.79      385.67      7.25 o
   5   1   3      249.60      247.70      6.86 o
   6   1   3        0.71       -3.29      5.08 o
  -5   2   3        2.86        3.82      4.97 o
  -4   2   3      317.09      318.44      8.96 o
  -3   2   3       49.00       52.84      2.68 o
  -2   2   3       24.05       21.29      1.78 o
  -1   2   3      267.66      280.80      3.82 o
   0   2   3     2205.43     2115.30     19.03 o
   1   2   3      306.61      293.88      3.58 o
   2   2   3      152.63      150.44      3.17 o
   3   2   3      115.19      113.13      4.47 o
   4   2   3       14.33       14.26      3.56 o
   5   2   3      241.45      238.23      6.93 o
   6   2   3       11.38       11.69      6.04 o
  -5   3   3       11.11       14.82      5.22 o
  -4   3   3       25.01       22.80      3.72 o
  -3   3   3      145.30      148.13      4.15 o
  -2   3   3      225.54      219.74      3.85 o
  -1   3   3      102.59       88.74      2.61 o
   0   3   3      232.63      246.39      3.14 o
   1   3   3      190.98      203.11      3.55 o
   2   3   3      263.88      259.83      4.03 o
   3   3   3      156.00      159.50      3.76 o
   4   3   3      177.62      163.74      4.64 o
   5   3   3      132.64      142.35      5.19 o
   6   3   3       30.56       26.86      5.82 o
  -5   4   3        5.29        7.86      5.40 o
  -4   4   3        8.17        3.89      4.36 o
  -3   4   3       52.20       56.69      3.18 o
  -2   4   3      308.36      314.10      5.01 o
  -1   4   3       72.09       68.38      3.47 o
   0   4   3       16.49       19.84      2.24 o
   1   4   3       96.84      100.23      3.27 o
   2   4   3      375.07      367.15      5.22 o
   3   4   3      103.32       97.95      4.01 o
   4   4   3        9.85        1.81      3.82 o
   5   4   3       25.02       15.44      4.25 o
   6   4   3       14.83       12.15      6.46 o
  -4   5   3       29.81       42.84      8.21 o
  -3   5   3       23.63       19.97      3.97 o
  -2   5   3      335.52      340.38      6.04 o
  -1   5   3       11.57       14.08      2.74 o
   0   5   3       15.97       11.66      2.62 o
   1   5   3      194.57      196.47      4.90 o
   2   5   3        2.40        4.10      3.01 o
   3   5   3      310.10      302.35      8.65 o
   4   5   3       65.76       79.07      5.02 o
   5   5   3       14.03       17.56      5.01 o
   6   5   3       23.88       27.21      8.73 o
  -4   6   3       11.84        6.70      5.51 o
  -3   6   3       24.52       22.90      5.44 o
  -2   6   3       65.76       63.73      5.51 o
  -1   6   3       41.79       52.09      3.86 o
   0   6   3        0.52       -0.67      2.77 o
   1   6   3      149.27      155.69      4.22 o
   2   6   3      105.29      101.29      4.23 o
   3   6   3      293.51      282.03      7.25 o
   4   6   3        4.10        6.33      4.12 o
   5   6   3        3.48       -4.24      4.91 o
   6   6   3        0.01      -11.74      7.83 o
  -3   7   3        1.51        6.31      6.48 o
  -2   7   3       22.12       15.52      5.70 o
  -1   7   3      136.39      139.19      5.69 o
   0   7   3      366.07      379.40      7.56 o
   1   7   3       16.87       16.89      3.48 o
   2   7   3      168.51      163.25      5.21 o
   3   7   3      707.47      714.28     11.37 o
   4   7   3       62.90       55.84      5.65 o
   5   7   3        0.38       -3.97      6.46 o
  -3   8   3       15.94       10.12      6.27 o
  -2   8   3        0.15       -0.40      5.90 o
  -1   8   3       52.28       53.71      6.95 o
   0   8   3       59.54       56.84      5.89 o
   1   8   3       40.21       38.15      5.02 o
   2   8   3       20.37       13.77      4.88 o
   3   8   3      103.56       92.09      6.20 o
   4   8   3       75.47       83.28      7.58 o
   5   8   3       15.05       16.65      9.34 o
  -2   9   3      125.43      130.38      8.98 o
  -1   9   3       10.31        1.34      6.62 o
   0   9   3        2.54        6.61      5.38 o
   1   9   3       56.88       56.66      6.39 o
   2   9   3       29.64       30.68      5.49 o
   3   9   3       13.04       20.61      5.68 o
   4   9   3       45.76       63.51     16.51 o
   0  10   3       13.06        7.40      7.15 o
   1  10   3        0.98        1.99      7.46 o
   2  10   3        6.97       17.49      7.99 o
   3  10   3       10.53       12.89      8.41 o
   0 -10   4        0.27       -5.52      6.67 o
  -2  -9   4        0.15       -2.79      7.65 o
  -1  -9   4       62.24       61.86      7.29 o
   0  -9   4       10.09       11.25      6.16 o
   1  -9   4        2.40       -8.91      5.94 o
   2  -9   4      106.84       98.61     18.15 o
  -3  -8   4      107.34      122.20      9.76 o
  -2  -8   4        0.03       11.95      7.21 o
  -1  -8   4       60.20       54.54      6.47 o
   0  -8   4        0.09       -4.71      5.59 o
   1  -8   4       33.76       27.23      5.07 o
   2  -8   4       86.63       91.79      6.15 o
   3  -8   4       17.09       12.01      6.99 o
  -4  -7   4        0.69       -0.57      7.03 o
  -3  -7   4       25.59       30.16      7.27 o
  -2  -7   4       36.72       43.81      5.81 o
  -1  -7   4       75.54       76.12      5.14 o
   0  -7   4        0.56       -0.86      3.77 o
   1  -7   4        2.44        1.33      5.41 o
   2  -7   4        5.75        3.49      4.69 o
   3  -7   4       43.26       43.36      5.32 o
   4  -7   4      272.81      272.34     10.83 o
  -4  -6   4       27.63       26.19      7.09 o
  -3  -6   4      129.33      122.19      8.37 o
  -2  -6   4       10.07       14.65      3.13 o
  -1  -6   4       48.39       57.27      6.80 o
   0  -6   4        6.27        6.83      3.64 o
   1  -6   4       69.87       68.72      6.75 o
   2  -6   4      387.87      379.77      8.15 o
   3  -6   4      162.22      167.43      8.03 o
   4  -6   4       54.55       58.49      8.37 o
   5  -6   4       31.78       31.87      8.31 o
  -5  -5   4        7.15        9.81     10.80 o
  -4  -5   4      118.33      123.95      8.73 o
  -3  -5   4        3.69        3.13      4.78 o
  -2  -5   4        1.14        4.59      2.89 o
  -1  -5   4       36.01       32.20      3.01 o
   0  -5   4      311.29      312.38      6.00 o
   1  -5   4       13.17       13.14      3.39 o
   2  -5   4        3.92        4.47      3.53 o
   3  -5   4     1266.23     1210.96     15.68 o
   4  -5   4       54.46       63.95      5.24 o
   5  -5   4        6.49       16.05      6.15 o
  -5  -4   4       32.74       40.85      7.78 o
  -4  -4   4       17.08       16.05     12.62 o
  -3  -4   4        4.48        3.08      3.30 o
  -2  -4   4       72.95       86.87      3.26 o
  -1  -4   4      117.20      113.59      3.54 o
   0  -4   4      538.94      588.75      7.58 o
   1  -4   4      595.43      641.05      9.15 o
   2  -4   4        6.74        1.84      2.90 o
   3  -4   4      389.91      376.36      7.65 o
   4  -4   4       62.53       63.68      4.52 o
   5  -4   4      106.89       94.92      7.71 o
   6  -4   4        3.63        2.83     11.58 o
  -5  -3   4        7.42       11.83      5.80 o
  -4  -3   4        1.98        1.67      3.96 o
  -3  -3   4       15.00       17.72      3.91 o
  -2  -3   4      305.24      300.65      5.19 o
  -1  -3   4      177.86      181.76      6.17 o
   0  -3   4        0.29        2.53      2.02 o
   1  -3   4       59.19       70.09      3.02 o
   2  -3   4       77.35       86.34      3.05 o
   3  -3   4        3.37        4.46      2.81 o
   4  -3   4      192.63      198.85      6.36 o
   5  -3   4        2.41        0.87      4.72 o
   6  -3   4        6.49       25.08      9.16 o
  -5  -2   4       85.76       82.44      7.69 o
  -4  -2   4        0.39       -0.12      3.63 o
  -3  -2   4       57.92       61.53      3.16 o
  -2  -2   4      583.60      603.65      7.65 o
  -1  -2   4        5.26        5.99      1.95 o
   0  -2   4      233.82      229.03      3.82 o
   1  -2   4      106.74      115.29      3.00 o
   2  -2   4        5.62        6.95      1.93 o
   3  -2   4      150.26      143.93      3.96 o
   4  -2   4      185.46      188.34      5.86 o
   5  -2   4        3.83       -2.50      3.86 o
   6  -2   4        0.40        9.38      6.19 o
  -5  -1   4       31.67       25.58      5.55 o
  -4  -1   4       19.14       17.78      3.87 o
  -3  -1   4       77.12       83.49      3.06 o
  -2  -1   4        0.45       -1.29      1.72 o
  -1  -1   4      924.26      929.03      8.97 o
   0  -1   4      332.70      336.63      3.90 o
   1  -1   4      532.07      584.41      5.69 o
   2  -1   4       11.79       17.52      1.98 o
   3  -1   4       62.30       64.04      2.91 o
   4  -1   4       88.92       95.06      4.06 o
   5  -1   4      204.78      203.46      6.65 o
   6  -1   4       40.72       53.45      5.93 o
  -5   0   4       50.67       50.55      5.81 o
  -4   0   4       37.39       42.78      4.36 o
  -3   0   4      229.38      230.97      4.13 o
  -2   0   4      795.36      775.97     18.84 o
  -1   0   4        8.28       14.35      3.98 o
   0   0   4       23.13       27.84      1.53 o
   1   0   4      107.04      112.93      2.82 o
   2   0   4     1515.51     1633.10     13.89 o
   3   0   4       10.04       10.23      2.34 o
   4   0   4       21.77       15.01      3.26 o
   5   0   4       33.91       30.39      4.24 o
   6   0   4       19.52       15.42      5.48 o
  -5   1   4        1.21        5.49      4.69 o
  -4   1   4        6.89       16.42      2.83 o
  -3   1   4      153.79      148.37      3.57 o
  -2   1   4      612.75      599.40     12.05 o
  -1   1   4      143.27      154.54      9.51 o
   0   1   4      148.71      154.32      2.72 o
   1   1   4       34.93       32.11      1.53 o
   2   1   4      111.12       98.69      2.77 o
   3   1   4      532.90      560.65      7.70 o
   4   1   4       52.76       57.81      4.45 o
   5   1   4       31.77       31.26      5.53 o
   6   1   4       12.11       11.79      5.65 o
  -5   2   4        4.66        1.96      4.65 o
  -4   2   4      262.92      270.02      6.20 o
  -3   2   4       38.32       38.71      3.41 o
  -2   2   4       45.45       49.50      3.74 o
  -1   2   4      288.32      303.09      5.60 o
   0   2   4       39.25       44.63      1.53 o
   1   2   4        0.03        1.12      1.32 o
   2   2   4       34.85       28.56      2.06 o
   3   2   4      140.73      142.80      3.89 o
   4   2   4        0.01       -3.93      3.74 o
   5   2   4       54.44       56.09      5.06 o
   6   2   4       64.98       65.71      7.65 o
  -5   3   4       18.48       17.85      5.02 o
  -4   3   4      172.65      173.42      6.94 o
  -3   3   4     1169.44     1109.43     11.74 o
  -2   3   4       38.27       36.68      2.12 o
  -1   3   4       14.75       15.37      1.61 o
   0   3   4     1179.47     1161.35     10.82 o
   1   3   4       59.67       58.25      2.51 o
   2   3   4      467.92      444.91      6.29 o
   3   3   4        1.07       -2.43      2.47 o
   4   3   4        0.24        3.30      3.52 o
   5   3   4      222.30      240.36      7.13 o
   6   3   4       42.50       45.88      6.08 o
  -5   4   4       78.36       97.29      6.56 o
  -4   4   4        3.37       -0.62      3.99 o
  -3   4   4      354.78      360.66      6.38 o
  -2   4   4      277.61      269.36      4.57 o
  -1   4   4       14.64       20.11      2.24 o
   0   4   4       43.32       54.15      2.69 o
   1   4   4      518.81      501.18      6.14 o
   2   4   4        7.19        7.50      2.96 o
   3   4   4       69.47       76.47      3.92 o
   4   4   4       54.08       47.28      3.92 o
   5   4   4       18.58       25.75      4.93 o
   6   4   4       43.66       50.76      7.22 o
  -4   5   4       16.73       24.05      5.15 o
  -3   5   4       99.33      107.39      4.79 o
  -2   5   4      318.81      301.42      5.58 o
  -1   5   4       54.08       55.25      3.02 o
   0   5   4        2.64        3.82      2.43 o
   1   5   4        2.61        0.60      2.64 o
   2   5   4      130.39      138.86      4.05 o
   3   5   4       12.95       13.95      3.87 o
   4   5   4       77.17       81.24      4.52 o
   5   5   4      284.76      284.53      8.80 o
   6   5   4       66.00       69.74      7.77 o
  -4   6   4        0.38        3.26      5.03 o
  -3   6   4        3.58       -1.72      4.78 o
  -2   6   4        5.56        2.72      3.83 o
  -1   6   4       58.18       66.45      3.55 o
   0   6   4       11.98        8.55      2.48 o
   1   6   4        1.32        1.96      2.71 o
   2   6   4       22.72       20.54      3.50 o
   3   6   4      530.76      504.11      8.48 o
   4   6   4        4.94        6.33      4.84 o
   5   6   4       19.41       10.50      5.14 o
   6   6   4        3.90       14.67      9.28 o
  -3   7   4        0.26       -2.99      7.78 o
  -2   7   4        0.88       -4.60      4.98 o
  -1   7   4       97.96       90.48     11.24 o
   0   7   4        1.34       -2.55      3.34 o
   1   7   4        6.27        7.47      3.92 o
   2   7   4        0.14        2.94      3.50 o
   3   7   4       20.32       19.18      4.28 o
   4   7   4       25.39       27.10      5.54 o
   5   7   4       15.21        9.52      5.18 o
  -2   8   4       81.49       87.29      7.30 o
  -1   8   4        1.36       -0.27      5.85 o
   0   8   4       35.97       33.17      5.38 o
   1   8   4        0.18       -4.91      4.44 o
   2   8   4        1.96        5.12      4.74 o
   3   8   4       24.31       21.41      5.38 o
   4   8   4       76.71       75.66      7.52 o
   5   8   4        0.38       -6.16     19.45 o
  -1   9   4        0.57        3.45      6.31 o
   0   9   4       36.20       28.98      6.84 o
   1   9   4      130.76      135.00     13.83 o
   2   9   4        0.76        0.48      5.68 o
   3   9   4       45.77       54.35      8.72 o
   4   9   4      234.09      220.56     12.02 o
   0  10   4        9.05        6.32      7.08 o
   1  10   4        9.86        6.82      7.27 o
   2  10   4        7.88       13.17      7.87 o
  -2  -9   5        9.30        7.76     12.36 o
  -1  -9   5        0.88       10.58     19.71 o
   0  -9   5        0.11       -8.77      7.35 o
   1  -9   5      108.02      113.69      8.13 o
   2  -9   5       75.29       78.90      9.93 o
  -3  -8   5      254.41      270.95     14.69 o
  -2  -8   5        2.91        8.30      8.82 o
  -1  -8   5       12.55       22.67     10.20 o
   0  -8   5       17.99       20.69      6.01 o
   1  -8   5       18.66       28.11      6.19 o
   2  -8   5        8.84       10.97      6.06 o
   3  -8   5       18.62        9.76     10.98 o
  -3  -7   5       29.26       17.96     13.40 o
  -2  -7   5       11.33       15.98      6.78 o
  -1  -7   5        0.51       -1.48      5.11 o
   0  -7   5        0.37       -2.66      5.19 o
   1  -7   5       49.03       50.01      5.18 o
   2  -7   5       18.56       12.13      6.31 o
   3  -7   5       93.31      101.69      6.32 o
   4  -7   5       85.67       93.58      7.85 o
  -4  -6   5        9.95        3.79      8.47 o
  -3  -6   5        4.05       -0.85      6.17 o
  -2  -6   5       45.83       42.73      5.41 o
  -1  -6   5        0.62       -4.20      5.59 o
   0  -6   5        3.09        4.78      3.58 o
   1  -6   5        2.20       -1.78      3.75 o
   2  -6   5       34.72       33.84      4.27 o
   3  -6   5      314.12      301.44      8.68 o
   4  -6   5       29.81       25.18      7.51 o
   5  -6   5       11.69       17.45      7.88 o
  -4  -5   5        0.27       10.65      6.01 o
  -3  -5   5        8.60       -1.48      5.50 o
  -2  -5   5        0.78        0.32      3.05 o
  -1  -5   5      145.96      145.22      4.35 o
   0  -5   5       37.18       41.24      3.71 o
   1  -5   5        1.82        0.45      3.36 o
   2  -5   5       35.25       34.35      3.68 o
   3  -5   5        4.00       -1.45      3.72 o
   4  -5   5       11.76       11.08      4.66 o
   5  -5   5       99.95      111.31      8.80 o
  -5  -4   5       33.04       43.15     11.15 o
  -4  -4   5       74.78       73.97      6.78 o
  -3  -4   5      189.57      183.31      8.05 o
  -2  -4   5       90.55       92.33      4.11 o
  -1  -4   5       91.85       92.18      3.54 o
   0  -4   5       60.73       68.98      3.58 o
   1  -4   5       86.20       95.08      4.55 o
   2  -4   5      164.91      165.47      4.90 o
   3  -4   5      124.92      129.76      4.97 o
   4  -4   5       59.09       61.09      4.73 o
   5  -4   5        2.76       -5.94      5.74 o
   6  -4   5       18.68       27.23      8.82 o
  -5  -3   5        0.48        2.89      5.66 o
  -4  -3   5       21.33       17.46      5.25 o
  -3  -3   5      424.45      401.59      6.86 o
  -2  -3   5        3.17        1.78      2.46 o
  -1  -3   5       10.02       10.07      2.49 o
   0  -3   5      108.36      110.03      3.44 o
   1  -3   5       38.25       49.23      3.68 o
   2  -3   5      128.50      127.16      3.72 o
   3  -3   5       23.88       21.60      3.24 o
   4  -3   5     1296.28     1234.56     17.67 o
   5  -3   5       26.90       23.17      4.44 o
   6  -3   5        4.28       -5.68      6.23 o
  -5  -2   5       42.68       45.97      5.96 o
  -4  -2   5        0.74        2.87      3.50 o
  -3  -2   5       47.57       60.41      3.29 o
  -2  -2   5        1.42       -2.69      2.24 o
  -1  -2   5       66.89       69.68      2.55 o
   0  -2   5      111.43      116.14      3.53 o
   1  -2   5      911.55      993.57     10.48 o
   2  -2   5     1293.35     1392.99     16.57 o
   3  -2   5       93.00      100.31      4.37 o
   4  -2   5      465.74      457.84      8.42 o
   5  -2   5      132.17      135.24      5.53 o
   6  -2   5        1.64       -5.03      8.41 o
  -5  -1   5       32.84       53.76      8.12 o
  -4  -1   5       97.53       96.42      5.41 o
  -3  -1   5        2.48        1.46      2.03 o
  -2  -1   5        1.11        0.45      2.20 o
  -1  -1   5      430.25      460.04      5.42 o
   0  -1   5      278.01      293.95      3.73 o
   1  -1   5      566.27      577.58      6.65 o
   2  -1   5        1.24        2.44      2.05 o
   3  -1   5       88.00       87.40      3.44 o
   4  -1   5       16.69       22.98      3.75 o
   5  -1   5      181.85      178.07      6.11 o
   6  -1   5       22.33       21.75      6.00 o
  -5   0   5        4.94        2.61      4.47 o
  -4   0   5       55.50       59.38      3.89 o
  -3   0   5        0.58       -0.41      2.85 o
  -2   0   5      171.48      179.81      5.46 o
  -1   0   5      295.26      343.30     11.24 o
   0   0   5       93.89       89.77      2.42 o
   1   0   5       34.10       40.50      1.59 o
   2   0   5        1.12        1.56      1.50 o
   3   0   5        9.43        7.39      2.60 o
   4   0   5       82.07       77.42      3.92 o
   5   0   5      187.86      185.14      6.15 o
   6   0   5        6.42        7.27      5.28 o
  -5   1   5       15.39       22.33      4.44 o
  -4   1   5       74.63       63.17     10.29 o
  -3   1   5        3.02        1.66      2.61 o
  -2   1   5       55.63       54.62      8.47 o
  -1   1   5      453.52      478.16     10.91 o
   0   1   5      307.81      334.22      5.13 o
   1   1   5       18.83       21.32      2.58 o
   2   1   5      277.33      280.88      5.02 o
   3   1   5       53.18       72.09      3.22 o
   4   1   5      140.92      138.46      5.06 o
   5   1   5       75.52       83.88      5.08 o
   6   1   5       31.83       39.64      5.87 o
  -5   2   5        9.36        8.82      7.61 o
  -4   2   5       44.53       48.67      5.94 o
  -3   2   5      300.90      283.06      5.84 o
  -2   2   5      293.81      294.06      7.76 o
  -1   2   5      209.88      199.24      7.44 o
   0   2   5       45.73       48.87      1.77 o
   1   2   5        5.32        4.96      1.60 o
   2   2   5        4.21        5.01      2.01 o
   3   2   5      870.61      910.70      9.90 o
   4   2   5       72.56       59.87      4.24 o
   5   2   5        2.60       -5.47      4.32 o
   6   2   5        0.30        7.08      7.13 o
  -4   3   5       14.87       20.71      5.76 o
  -3   3   5        0.00        2.08      5.95 o
  -2   3   5      146.01      152.58      4.26 o
  -1   3   5      116.84      123.43      3.39 o
   0   3   5       11.61       13.61      1.83 o
   1   3   5       22.32       29.46      2.17 o
   2   3   5      274.32      283.01      4.78 o
   3   3   5       38.78       38.62      2.66 o
   4   3   5       12.91       11.36      3.37 o
   5   3   5       11.30       10.22      4.24 o
   6   3   5        2.66       -8.08      5.39 o
  -4   4   5        9.14        8.22      5.36 o
  -3   4   5      148.17      150.41      4.19 o
  -2   4   5        5.56        3.33      2.11 o
  -1   4   5      104.25      104.70      3.01 o
   0   4   5       69.09       75.89      2.63 o
   1   4   5       23.90       25.98      2.10 o
   2   4   5      150.84      143.09      3.70 o
   3   4   5        1.12        0.65      3.17 o
   4   4   5        1.52       -2.12      3.29 o
   5   4   5        5.31        1.72      4.64 o
   6   4   5       21.83       18.40      6.71 o
  -4   5   5       70.38       90.15      5.75 o
  -3   5   5      114.58      118.46      5.00 o
  -2   5   5      824.32      817.44     10.46 o
  -1   5   5        4.20        4.67      2.53 o
   0   5   5        9.89        8.04      2.50 o
   1   5   5      386.74      368.67      6.41 o
   2   5   5        0.31       -1.62      2.81 o
   3   5   5      198.42      205.71      5.82 o
   4   5   5        5.47        7.76      3.97 o
   5   5   5       31.98       31.99      5.32 o
   6   5   5      102.00      106.82     10.44 o
  -3   6   5       58.42       67.77      5.47 o
  -2   6   5      390.28      389.96      8.67 o
  -1   6   5      243.31      243.41      6.42 o
   0   6   5       13.69       17.02      2.89 o
   1   6   5        6.59        5.53      2.72 o
   2   6   5       76.32       84.60      3.79 o
   3   6   5       10.47        8.35      3.72 o
   4   6   5        6.43        4.81      5.84 o
   5   6   5        3.09        0.71      5.86 o
   6   6   5        9.70       14.46     14.43 o
  -3   7   5       20.05       25.88      5.24 o
  -2   7   5      196.63      201.99      9.09 o
  -1   7   5      126.79      122.75      6.96 o
   0   7   5        0.17       -2.93      3.93 o
   1   7   5        0.34       -0.37      4.19 o
   2   7   5        9.04        9.68      5.04 o
   3   7   5       23.11       16.30      5.03 o
   4   7   5        3.93        3.04      5.92 o
   5   7   5       20.69       18.05      5.56 o
  -2   8   5       55.28       76.82     10.72 o
  -1   8   5       12.03       17.82      5.77 o
   0   8   5        2.64        0.27      4.81 o
   1   8   5        2.13        1.21      5.09 o
   2   8   5        0.57       -6.26      6.92 o
   3   8   5       14.02        8.28      7.06 o
   4   8   5      316.09      335.19     12.38 o
   5   8   5        0.76      -11.01      9.91 o
  -1   9   5        0.44       -0.05      7.95 o
   0   9   5        5.22        1.19      6.11 o
   1   9   5        0.18       -5.24      6.42 o
   2   9   5        7.52        6.11      7.03 o
   3   9   5       50.18       58.01      8.74 o
   4   9   5        2.74       -1.96      8.06 o
   1  10   5       40.04       40.10      8.12 o
   2  10   5        0.00        1.24      7.69 o
  -1  -9   6       32.73       40.48      9.33 o
   0  -9   6        0.12       -6.95      7.67 o
   1  -9   6        2.60        1.97     13.74 o
  -2  -8   6       31.02       24.82      7.55 o
  -1  -8   6        2.23        2.80     12.19 o
   0  -8   6       42.68       42.21      7.87 o
   1  -8   6      156.37      146.64      8.20 o
   2  -8   6        0.91       -4.27     10.09 o
   3  -8   6       13.42       17.90     10.54 o
  -3  -7   6       28.14       36.13      7.33 o
  -2  -7   6      334.89      349.05     18.76 o
  -1  -7   6        0.24       -6.76      6.20 o
   0  -7   6       16.01       25.98      6.61 o
   1  -7   6        0.65       11.44      6.28 o
   2  -7   6      105.19      103.58      7.33 o
   3  -7   6      118.98      133.49      7.93 o
   4  -7   6        5.36        0.68      8.37 o
  -4  -6   6       97.04      107.81      8.48 o
  -3  -6   6       53.69       70.63      9.08 o
  -2  -6   6      374.80      337.04     11.92 o
  -1  -6   6       27.05       29.35      5.21 o
   0  -6   6        1.29        2.34      4.94 o
   1  -6   6        0.56       -0.01      6.86 o
   2  -6   6       20.06       12.89      4.07 o
   3  -6   6        0.59       -3.49      4.49 o
   4  -6   6       23.05       28.43      6.21 o
  -4  -5   6        0.27       -4.06      8.30 o
  -3  -5   6        0.00        4.36      6.22 o
  -2  -5   6      118.52      118.66      7.39 o
  -1  -5   6       61.43       51.72      6.74 o
   0  -5   6       16.58       17.16      3.08 o
   1  -5   6      114.84      111.10      4.64 o
   2  -5   6       99.88       92.97      4.31 o
   3  -5   6       39.24       43.60      4.23 o
   4  -5   6       45.33       37.92      5.13 o
   5  -5   6       15.74        1.49      6.41 o
  -4  -4   6        0.13       -4.16      5.25 o
  -3  -4   6        1.79       -4.12      5.70 o
  -2  -4   6        0.20       -2.33      2.92 o
  -1  -4   6        0.01       -0.88      2.93 o
   0  -4   6       20.91       16.30      2.72 o
   1  -4   6       51.62       62.75      3.27 o
   2  -4   6        1.05        1.22      3.09 o
   3  -4   6       39.90       39.78      3.80 o
   4  -4   6      603.51      595.65     11.45 o
   5  -4   6        1.15       -4.10      4.78 o
  -4  -3   6       42.60       44.07      5.51 o
  -3  -3   6       41.28       51.08      4.46 o
  -2  -3   6        4.23        3.51      2.70 o
  -1  -3   6       95.93       94.87      3.42 o
   0  -3   6       50.01       54.30      3.12 o
   1  -3   6        5.09        5.59      2.96 o
   2  -3   6        7.25        7.97      2.53 o
   3  -3   6      103.48      107.62      4.15 o
   4  -3   6       31.34       26.72      4.61 o
   5  -3   6        0.86        7.51      4.74 o
   6  -3   6        3.20       -1.87      8.06 o
  -5  -2   6        3.32        0.80      4.51 o
  -4  -2   6       26.77       28.48      3.39 o
  -3  -2   6      125.42      119.59      4.07 o
  -2  -2   6      121.12      117.66      3.70 o
  -1  -2   6       14.96       17.65      2.20 o
   0  -2   6       39.64       44.57      2.31 o
   1  -2   6       96.06       96.59      3.29 o
   2  -2   6      379.10      398.14      6.84 o
   3  -2   6      266.58      269.33      6.39 o
   4  -2   6        1.09        2.46      3.77 o
   5  -2   6       42.04       39.97      4.62 o
   6  -2   6        5.24       -2.70      5.29 o
  -5  -1   6        4.50       -2.42      7.26 o
  -4  -1   6       30.09       27.31      6.74 o
  -3  -1   6       73.50       66.64      4.52 o
  -2  -1   6      256.50      226.05      6.73 o
  -1  -1   6        1.37       -0.91      4.06 o
   0  -1   6        0.38        0.48      1.63 o
   1  -1   6        3.03        5.96      1.74 o
   2  -1   6      119.05      123.96      3.46 o
   3  -1   6       82.28       93.04      3.56 o
   4  -1   6      142.66      140.05      4.61 o
   5  -1   6      642.63      637.03     10.62 o
   6  -1   6        5.80        2.21      5.23 o
  -5   0   6       10.10       10.03      7.95 o
  -4   0   6       25.91       30.13      5.80 o
  -3   0   6       23.99       30.68      4.54 o
  -2   0   6        2.28       -4.67      4.84 o
  -1   0   6       13.55       13.83      5.19 o
   0   0   6      124.65      121.46      2.53 o
   1   0   6       53.98       54.84      2.21 o
   2   0   6      975.24     1063.17     11.30 o
   3   0   6      575.99      620.88      7.54 o
   4   0   6       58.28       57.39      4.86 o
   5   0   6      481.60      482.54      9.19 o
   6   0   6       80.58       93.51      6.61 o
  -4   1   6       21.82       29.44      6.14 o
  -3   1   6      253.32      242.16      8.76 o
  -2   1   6        1.69       -3.25      4.47 o
  -1   1   6        3.11        7.39      4.08 o
   0   1   6      193.39      200.33      4.93 o
   1   1   6       10.16       13.19      1.90 o
   2   1   6      705.98      725.32      7.82 o
   3   1   6       19.49       22.48      2.56 o
   4   1   6       17.43       17.10      3.41 o
   5   1   6       17.26       16.09      4.15 o
   6   1   6        6.43       10.18      6.16 o
  -4   2   6        4.02       -0.56      9.42 o
  -3   2   6       29.71       29.37      3.32 o
  -2   2   6        5.14        3.28      8.30 o
  -1   2   6       44.91       55.98      5.25 o
   0   2   6       81.44       96.56      7.26 o
   1   2   6       22.71       18.73      1.75 o
   2   2   6       68.57       66.34      2.58 o
   3   2   6        4.34        1.57      2.60 o
   4   2   6       12.12        9.94      3.53 o
   5   2   6       30.17       25.26      4.81 o
   6   2   6        4.06        7.88      4.59 o
  -4   3   6       24.64       14.00      6.40 o
  -3   3   6       93.27       95.05      4.46 o
  -2   3   6       55.49       57.56      9.68 o
  -1   3   6        1.68        3.04      3.10 o
   0   3   6      837.53      864.25      9.67 o
   1   3   6       69.78       82.14      2.53 o
   2   3   6        0.44       -0.41      2.16 o
   3   3   6       67.94       64.81      2.90 o
   4   3   6        0.42        7.12      3.40 o
   5   3   6      137.07      119.04      5.57 o
   6   3   6        1.31       -4.78      5.27 o
  -4   4   6        3.24       13.31      6.91 o
  -3   4   6       25.31       25.30      5.38 o
  -2   4   6      511.07      519.72     17.91 o
  -1   4   6      118.95      119.04      5.95 o
   0   4   6       29.07       33.04      2.29 o
   1   4   6       71.44       71.71      2.84 o
   2   4   6        1.34        1.71      2.29 o
   3   4   6       47.85       42.90      4.63 o
   4   4   6      219.30      217.71      5.99 o
   5   4   6       95.39       95.17      5.91 o
   6   4   6        4.67        5.93      5.65 o
  -3   5   6      104.14      108.90      8.99 o
  -2   5   6        0.49       -0.12      4.22 o
  -1   5   6        6.47        9.92      2.24 o
   0   5   6        3.55        8.68      2.48 o
   1   5   6        7.38        7.82      2.63 o
   2   5   6        1.54        3.41      2.66 o
   3   5   6      371.58      367.83      8.86 o
   4   5   6        6.48        5.17      4.74 o
   5   5   6        4.22       -5.68      5.82 o
   6   5   6        2.22       -1.75      8.55 o
  -3   6   6        4.14       18.67      7.95 o
  -2   6   6       67.83       75.31      3.94 o
  -1   6   6        0.46        1.25      3.95 o
   0   6   6       93.02       90.32      4.05 o
   1   6   6        5.01        1.74      3.12 o
   2   6   6      122.55      115.07      5.05 o
   3   6   6      154.02      142.72      7.31 o
   4   6   6        3.90       20.72      5.88 o
   5   6   6        0.66       -4.18      6.59 o
  -2   7   6       57.90       49.75      8.38 o
  -1   7   6      253.46      271.73      8.51 o
   0   7   6        9.91        4.56      3.95 o
   1   7   6       44.23       33.93      5.16 o
   2   7   6        7.57        1.79      5.07 o
   3   7   6        1.42       -0.67      4.93 o
   4   7   6       41.28       45.56     10.41 o
   5   7   6        7.06       -4.71      5.96 o
  -1   8   6      346.21      344.98     13.31 o
   0   8   6       36.08       39.66      6.22 o
   1   8   6        0.22       -8.88      5.92 o
   2   8   6       11.98       13.00      6.66 o
   3   8   6        9.06       -2.95      6.91 o
   4   8   6       26.33       28.13      8.04 o
   0   9   6        0.19       11.30     10.98 o
   1   9   6        2.35        1.75     12.36 o
   2   9   6        2.80       -8.87      6.78 o
   3   9   6        2.28       -3.33      7.52 o
  -1  -8   7        1.33       -0.47      7.03 o
   0  -8   7       11.15       19.52      7.70 o
   1  -8   7       66.78       63.57      8.66 o
   2  -8   7       11.17        1.14      7.64 o
  -2  -7   7       29.12       25.37      8.64 o
  -1  -7   7       16.68        9.95      6.47 o
   0  -7   7        0.07       -6.42      6.68 o
   1  -7   7        6.33        7.67      6.92 o
   2  -7   7        0.03        4.85      5.78 o
   3  -7   7       17.78       22.21      9.11 o
  -3  -6   7        2.77        9.02      6.04 o
  -2  -6   7       19.06       27.70      9.42 o
  -1  -6   7       12.30       -6.62     15.30 o
   0  -6   7       23.79       14.76      6.50 o
   1  -6   7        9.11       -1.69      5.03 o
   2  -6   7      210.44      196.60      7.66 o
   3  -6   7       54.62       55.29      6.67 o
   4  -6   7       22.74       26.05      6.75 o
  -3  -5   7      158.60      151.19      8.00 o
  -2  -5   7      154.59      149.64      7.88 o
  -1  -5   7      458.06      439.96     12.47 o
   0  -5   7        5.95       -0.27      3.82 o
   1  -5   7      206.00      196.63      7.97 o
   2  -5   7        2.83       -2.08      4.16 o
   3  -5   7        7.64        7.61      4.54 o
   4  -5   7       83.98       85.89      7.16 o
   5  -5   7        0.55       -1.40      9.51 o
  -4  -4   7       49.21       49.49      5.90 o
  -3  -4   7      142.51      138.65      7.11 o
  -2  -4   7      107.16      107.23      5.39 o
  -1  -4   7      677.44      662.98      9.42 o
   0  -4   7       20.59       22.72      3.22 o
   1  -4   7      138.21      136.59      4.27 o
   2  -4   7        2.04        0.17      3.09 o
   3  -4   7        0.18       -1.91      3.54 o
   4  -4   7        7.13        9.37      4.66 o
   5  -4   7       24.35       24.58      7.18 o
  -4  -3   7      189.61      175.11      7.74 o
  -3  -3   7        2.43        9.06      3.15 o
  -2  -3   7        0.74        1.32      2.80 o
  -1  -3   7      188.20      193.66      4.97 o
   0  -3   7        3.88        5.54      2.38 o
   1  -3   7       42.55       46.50      3.83 o
   2  -3   7      190.26      176.37      4.51 o
   3  -3   7       68.75       65.28      3.84 o
   4  -3   7       16.77       17.08      4.53 o
   5  -3   7       19.51       31.51      8.71 o
   6  -3   7       44.33       38.80      9.47 o
  -4  -2   7        9.33       12.79      7.09 o
  -3  -2   7        3.85        5.53      5.88 o
  -2  -2   7        1.60        2.37      3.03 o
  -1  -2   7       19.85       19.51      2.27 o
   0  -2   7        2.55        1.41      2.12 o
   1  -2   7      164.76      166.91      4.73 o
   2  -2   7       74.64       86.03      3.02 o
   3  -2   7        1.13       -2.29      3.26 o
   4  -2   7      103.66      108.76      5.56 o
   5  -2   7      429.00      402.24      9.54 o
   6  -2   7       33.81       26.75      9.69 o
  -4  -1   7        0.57        6.05      6.22 o
  -3  -1   7       73.74       64.41      4.34 o
  -2  -1   7       33.78       43.53      3.72 o
  -1  -1   7       22.90       24.87      3.42 o
   0  -1   7      236.44      225.97      3.85 o
   1  -1   7        0.02        0.91      2.09 o
   2  -1   7        6.06        5.22      2.39 o
   3  -1   7       19.76       25.99      3.45 o
   4  -1   7       47.09       46.55      4.34 o
   5  -1   7        0.89       -5.89      3.93 o
   6  -1   7        0.01       11.33      6.43 o
  -4   0   7        0.02        3.07      5.07 o
  -3   0   7        0.94        4.12      2.62 o
  -2   0   7       76.38       69.41      5.44 o
  -1   0   7        1.87       -3.63      6.40 o
   0   0   7        8.37        9.30      1.81 o
   1   0   7        0.26        1.47      1.95 o
   2   0   7       78.47       80.72      3.25 o
   3   0   7      224.82      246.85      6.19 o
   4   0   7      153.40      141.99      4.68 o
   5   0   7       13.58       10.52      4.04 o
   6   0   7       31.06       39.25      5.72 o
  -4   1   7       15.29       24.62      5.52 o
  -3   1   7      176.76      181.44      8.92 o
  -2   1   7       76.16       76.47      6.02 o
  -1   1   7        4.27        0.17      4.28 o
   0   1   7        2.71        4.86      2.93 o
   1   1   7        8.73       10.10      2.06 o
   2   1   7       37.48       40.10      2.57 o
   3   1   7      125.97      134.48      3.45 o
   4   1   7        4.81        4.67      3.27 o
   5   1   7      115.30      119.53      5.41 o
   6   1   7      249.23      260.82     14.45 o
  -4   2   7       14.35       15.56      5.88 o
  -3   2   7        0.11        5.37      3.41 o
  -2   2   7       16.52       24.57      5.48 o
  -1   2   7       31.10       29.91      5.07 o
   0   2   7        0.00       -2.89      3.61 o
   1   2   7       85.20       97.46      2.84 o
   2   2   7      396.73      410.52      5.48 o
   3   2   7      458.50      483.79      6.89 o
   4   2   7       33.57       40.54      4.36 o
   5   2   7       41.06       49.41      6.16 o
   6   2   7      258.10      274.42     10.31 o
  -4   3   7       62.86       75.89      7.78 o
  -3   3   7        0.70        2.58      4.36 o
  -2   3   7      168.32      174.05      8.90 o
  -1   3   7        1.09        0.52      6.91 o
   0   3   7       75.20       79.31      5.34 o
   1   3   7       18.34       23.46      2.22 o
   2   3   7      145.73      136.97      4.08 o
   3   3   7      381.10      374.64      5.51 o
   4   3   7       99.99      108.70      5.02 o
   5   3   7        3.11        1.54      5.34 o
   6   3   7       54.42       61.14      8.96 o
  -3   4   7        1.67       -4.88      5.45 o
  -2   4   7       59.18       54.90      3.70 o
  -1   4   7        0.57        1.00      3.00 o
   0   4   7        4.87        2.48      1.92 o
   1   4   7      101.91      106.41      3.19 o
   2   4   7       19.80       23.05      2.86 o
   3   4   7        1.65        0.12      3.38 o
   4   4   7        2.70        7.09      6.44 o
   5   4   7       79.53       86.48      7.11 o
   6   4   7        8.30       11.33      6.36 o
  -3   5   7       25.11       28.69      6.91 o
  -2   5   7       51.78       56.12      5.68 o
  -1   5   7       15.43       19.84      3.46 o
   0   5   7       28.82       30.10      2.67 o
   1   5   7      314.21      309.65      6.52 o
   2   5   7       24.02       12.80      4.42 o
   3   5   7       11.96       11.24      7.54 o
   4   5   7        1.44       -3.64      4.56 o
   5   5   7       13.84       20.32      6.38 o
   6   5   7       32.45       27.88     10.63 o
  -2   6   7       12.22       11.77      6.48 o
  -1   6   7      191.94      197.52      5.78 o
   0   6   7       21.62       18.91      3.15 o
   1   6   7       44.01       52.32      3.82 o
   2   6   7       24.05       17.48      6.69 o
   3   6   7       13.82       20.62      6.60 o
   4   6   7        9.99        1.34      6.99 o
   5   6   7       38.19       36.33      7.93 o
  -2   7   7      200.12      212.68      7.69 o
  -1   7   7       52.45       53.67      5.34 o
   0   7   7       19.58       21.83      4.59 o
   1   7   7        2.23       -1.75      4.02 o
   2   7   7        2.96       -3.93      5.45 o
   3   7   7        0.03       -6.71      5.42 o
   4   7   7      107.51       98.64     19.88 o
   5   7   7        2.28        0.72      6.11 o
  -1   8   7       27.74       24.49      5.57 o
   0   8   7        3.42        2.30     10.63 o
   1   8   7       34.54       44.49      6.76 o
   2   8   7       11.63        3.12      6.52 o
   3   8   7      149.67      137.96     15.99 o
   4   8   7       28.05       29.49      8.18 o
   1   9   7       10.91       11.95      6.62 o
   2   9   7       36.33       28.36      7.53 o
   0  -8   8        0.15        0.53      7.62 o
   1  -8   8      135.39      123.21     10.06 o
  -1  -7   8       19.96       29.87      7.25 o
   0  -7   8       23.90       19.39      7.31 o
   1  -7   8      127.60      121.27      9.57 o
   2  -7   8       29.03       36.19      8.02 o
   3  -7   8        2.43       -0.74      7.56 o
  -2  -6   8       92.41       91.21      9.16 o
  -1  -6   8       74.51       77.83      7.52 o
   0  -6   8        0.99        3.06      6.16 o
   1  -6   8        0.99       -7.44      6.22 o
   2  -6   8       67.87       52.81     10.08 o
   3  -6   8       15.02       23.61      7.64 o
   4  -6   8        5.20       11.11      7.89 o
  -3  -5   8       22.16       26.18      5.68 o
  -2  -5   8       22.44       26.19      5.92 o
  -1  -5   8       18.37       24.17      5.86 o
   0  -5   8       38.80       41.07      6.23 o
   1  -5   8       44.22       41.05      6.71 o
   2  -5   8       16.62       12.38      4.49 o
   3  -5   8        5.90        6.60      4.59 o
   4  -5   8       45.47       46.85      6.64 o
  -3  -4   8       25.31       30.03      5.15 o
  -2  -4   8       15.56       12.77      4.82 o
  -1  -4   8       34.93       35.32      4.07 o
   0  -4   8        8.82        8.39      3.10 o
   1  -4   8       27.87       21.36      3.99 o
   2  -4   8        9.31        6.59      3.98 o
   3  -4   8      112.03      101.85      6.25 o
   4  -4   8      103.21      101.44      7.21 o
   5  -4   8       12.23       17.32      6.47 o
  -3  -3   8        9.47        6.22      6.91 o
  -2  -3   8      114.89      105.72      4.60 o
  -1  -3   8      307.05      298.77      6.27 o
   0  -3   8      336.21      329.91      5.57 o
   1  -3   8       18.27       21.23      3.19 o
   2  -3   8      450.90      422.65      7.58 o
   3  -3   8       10.22        8.13      3.99 o
   4  -3   8        9.64       11.38      5.48 o
   5  -3   8       25.12       34.71      6.49 o
  -4  -2   8        2.35        4.15      7.09 o
  -3  -2   8       45.66       42.18      6.91 o
  -2  -2   8       14.79       24.61      7.78 o
  -1  -2   8      200.86      181.16      4.84 o
   0  -2   8      973.38      931.14     10.03 o
   1  -2   8        9.00        9.69      2.49 o
   2  -2   8      269.42      278.29      5.14 o
   3  -2   8        5.07        2.94      4.05 o
   4  -2   8       28.18       22.33      5.55 o
   5  -2   8       22.84       26.47      6.26 o
   6  -2   8       33.70       40.42      9.23 o
  -4  -1   8        5.58       14.69      6.57 o
  -3  -1   8      331.95      306.13     12.27 o
  -2  -1   8       41.38       35.04      4.49 o
  -1  -1   8        6.27        6.45      2.39 o
   0  -1   8      185.23      178.45      3.64 o
   1  -1   8      119.87      120.65      3.51 o
   2  -1   8       71.76       72.83      4.08 o
   3  -1   8       43.57       42.51      3.67 o
   4  -1   8       22.64       12.60      5.16 o
   5  -1   8        5.88        2.36      7.25 o
   6  -1   8       19.20       22.94      6.72 o
  -4   0   8        1.62        0.86      5.88 o
  -3   0   8       14.23        4.54     12.53 o
  -2   0   8       13.89        7.42      4.54 o
  -1   0   8       57.57       60.85      7.95 o
   0   0   8      137.40      135.79      3.87 o
   1   0   8       76.38       80.86      2.80 o
   2   0   8      108.90      113.56      3.62 o
   3   0   8        3.62        6.77      2.83 o
   4   0   8        4.99        4.66      3.97 o
   5   0   8      112.25      126.13      6.27 o
   6   0   8       92.25       95.94     14.71 o
  -3   1   8        1.96       21.43      9.85 o
  -2   1   8       57.00       73.66      6.06 o
  -1   1   8        2.81        2.51      4.89 o
   0   1   8       19.73       23.21      2.47 o
   1   1   8       97.71      102.18      2.63 o
   2   1   8        0.28       -1.82      2.55 o
   3   1   8       23.45       29.22      2.91 o
   4   1   8        2.38        3.92      3.71 o
   5   1   8       27.89       20.45      4.89 o
   6   1   8      127.63      130.89     10.40 o
  -3   2   8        0.30       18.15     10.03 o
  -2   2   8        0.06        5.43      8.47 o
  -1   2   8        5.43        9.68      5.13 o
   0   2   8       23.70       29.47      4.18 o
   1   2   8        0.93       -1.48      2.13 o
   2   2   8        1.97        3.42      2.32 o
   3   2   8       42.00       47.27      3.14 o
   4   2   8        0.04        1.58      3.99 o
   5   2   8       59.73       62.90      5.40 o
   6   2   8        0.01       -2.22      5.99 o
  -3   3   8       18.69       13.66      9.85 o
  -2   3   8      187.31      191.13     15.99 o
  -1   3   8       62.21       71.22      8.99 o
   0   3   8       20.47       23.45      2.66 o
   1   3   8        0.03        0.33      2.27 o
   2   3   8        7.94       10.24      2.37 o
   3   3   8       47.23       44.69      4.00 o
   4   3   8        6.09        3.68      4.67 o
   5   3   8        0.02       -2.46      5.10 o
   6   3   8       29.34       20.19      6.89 o
  -3   4   8       29.22       27.54      7.04 o
  -2   4   8        1.16        2.12      3.00 o
  -1   4   8        0.00        2.16      2.98 o
   0   4   8       31.66       31.64      3.55 o
   1   4   8        0.85       -0.36      2.27 o
   2   4   8       13.93       13.78      2.71 o
   3   4   8      356.37      344.22      9.68 o
   4   4   8       82.15       93.24      6.51 o
   5   4   8        0.04       -6.32      8.38 o
   6   4   8       38.90       29.97      8.56 o
  -2   5   8        0.07       -6.81      4.54 o
  -1   5   8       33.46       35.49      8.04 o
   0   5   8        3.98        1.91      2.18 o
   1   5   8       72.61       70.79      4.99 o
   2   5   8        5.20        0.25      3.64 o
   3   5   8      147.76      128.00     16.42 o
   4   5   8      172.45      151.11      7.52 o
   5   5   8       46.70       46.46      8.26 o
  -2   6   8        0.30        0.00      7.09 o
  -1   6   8       69.35       74.66      6.76 o
   0   6   8        8.85        7.56      2.86 o
   1   6   8       23.84       23.83      3.85 o
   2   6   8      151.94      154.42     11.40 o
   3   6   8        7.34       12.55      6.42 o
   4   6   8       12.69       21.81      7.39 o
   5   6   8       12.91       -0.73      7.39 o
  -1   7   8       26.89       24.37      8.47 o
   0   7   8       15.08       13.50      5.70 o
   1   7   8       53.56       46.24      6.08 o
   2   7   8       50.68       47.67      6.84 o
   3   7   8        3.34       -3.55      8.30 o
   4   7   8       11.19       -3.46     10.37 o
   0   8   8        6.36        0.54      5.44 o
   1   8   8        0.42        1.66      5.81 o
   2   8   8       64.54       54.48      7.33 o
   3   8   8        0.96       -2.42      6.95 o
   0  -7   9       19.83       21.60     11.41 o
   1  -7   9       14.17       20.87     10.20 o
   2  -7   9        0.65        2.83      9.33 o
  -1  -6   9       33.12       37.44      6.78 o
   0  -6   9        1.25        6.32      8.47 o
   1  -6   9       51.75       56.86      7.70 o
   2  -6   9      101.93       88.26      8.83 o
   3  -6   9        1.69        1.28      7.26 o
  -2  -5   9       10.18       10.98      5.31 o
  -1  -5   9       42.35       46.95      6.27 o
   0  -5   9       25.68       32.51      6.29 o
   1  -5   9      181.80      170.68      9.51 o
   2  -5   9      167.12      142.96     12.71 o
   3  -5   9        0.82        4.77      8.47 o
   4  -5   9        6.61        1.82      7.60 o
  -2  -4   9        3.57        2.61      4.58 o
  -1  -4   9      261.14      245.70      8.93 o
   0  -4   9       39.16       35.29      5.80 o
   1  -4   9       13.11       18.31      5.80 o
   2  -4   9       11.57        5.03      9.42 o
   3  -4   9       34.79       16.51     10.11 o
   4  -4   9        3.39        0.69      7.02 o
  -3  -3   9        0.90        9.51      7.26 o
  -2  -3   9       12.74       22.13      6.91 o
  -1  -3   9       12.11       14.75      3.20 o
   0  -3   9       75.72       83.33      3.68 o
   1  -3   9       41.42       44.31      3.80 o
   2  -3   9       50.99       56.34      4.67 o
   3  -3   9       23.10       37.85      6.87 o
   4  -3   9       48.85       58.39      7.90 o
   5  -3   9        8.08        7.21      7.52 o
  -3  -2   9        5.97       11.93      6.40 o
  -2  -2   9        0.07        2.25      5.70 o
  -1  -2   9       14.69       13.41      4.03 o
   0  -2   9      120.00      121.05      3.77 o
   1  -2   9        1.32        2.19      3.16 o
   2  -2   9        4.00        0.16      2.59 o
   3  -2   9        9.79       14.82      4.88 o
   4  -2   9       10.59        9.61      5.39 o
   5  -2   9       17.60        6.54     13.22 o
  -3  -1   9        4.40        7.67      4.71 o
  -2  -1   9        0.26       -0.17      3.18 o
  -1  -1   9       13.79       12.78      5.70 o
   0  -1   9      228.67      226.94      6.21 o
   1  -1   9      202.95      205.91      4.60 o
   2  -1   9       25.44       22.26      3.33 o
   3  -1   9      187.35      171.71      6.95 o
   4  -1   9       31.98       33.73      9.01 o
   5  -1   9        1.62       -8.79      6.69 o
  -3   0   9       38.22       51.17     10.89 o
  -2   0   9       25.80       33.19      8.64 o
  -1   0   9       33.41       32.84      7.09 o
   0   0   9      245.69      247.83      7.57 o
   1   0   9      682.70      665.37      7.96 o
   2   0   9       43.65       43.02      3.10 o
   3   0   9       67.71       76.83      6.29 o
   4   0   9       24.80       15.11      5.36 o
   5   0   9       15.44       24.55      7.26 o
   6   0   9        5.01        8.20     10.46 o
  -3   1   9        7.30       12.27      9.33 o
  -2   1   9      292.30      280.38     15.21 o
  -1   1   9       57.28       58.95      7.95 o
   0   1   9       56.89       63.38      3.60 o
   1   1   9      222.53      218.81      6.63 o
   2   1   9      282.68      283.68      5.60 o
   3   1   9       17.80       19.98      4.84 o
   4   1   9        0.06       -2.54      5.28 o
   5   1   9       11.50        6.75      6.98 o
   6   1   9       34.90       38.97      8.68 o
  -3   2   9        3.59       16.77     10.20 o
  -2   2   9       69.71       60.57     10.72 o
  -1   2   9       35.58       28.17      5.80 o
   0   2   9      127.32      128.07      4.92 o
   1   2   9      228.01      225.99      5.97 o
   2   2   9      187.01      190.24      4.87 o
   3   2   9       55.12       50.42      5.35 o
   4   2   9        0.99        2.81      6.31 o
   5   2   9        9.37        6.55      7.02 o
   6   2   9       22.95       21.65      7.97 o
  -2   3   9        0.17       -2.67     11.67 o
  -1   3   9        6.87       15.56      8.12 o
   0   3   9       69.11       74.28      4.23 o
   1   3   9        0.50       -0.73      2.43 o
   2   3   9        4.44        2.78      3.76 o
   3   3   9       11.86       11.90      5.71 o
   4   3   9        7.72        3.39      5.48 o
   5   3   9       26.72       34.51      6.54 o
  -2   4   9        2.80        4.32      8.12 o
  -1   4   9       21.05       17.04      3.26 o
   0   4   9       19.28       18.80      5.37 o
   1   4   9        1.42        4.74      2.80 o
   2   4   9        4.85        4.53      3.86 o
   3   4   9       23.21       22.38      5.08 o
   4   4   9       24.84       25.49      6.87 o
   5   4   9       41.08       38.08      7.85 o
  -2   5   9        9.99       11.75      6.05 o
  -1   5   9       26.81       34.76     10.98 o
   0   5   9       45.76       46.84      5.88 o
   1   5   9        5.93       -2.81      3.03 o
   2   5   9       10.92       -4.48      5.17 o
   3   5   9       33.03       24.36      6.41 o
   4   5   9        1.58        7.25      5.41 o
   5   5   9        1.02       -1.29     16.34 o
  -1   6   9       12.24       12.45      7.09 o
   0   6   9        5.69        3.11      7.09 o
   1   6   9        0.14       -1.38      4.69 o
   2   6   9       10.11        3.56      5.56 o
   3   6   9        4.38        3.47      6.16 o
   4   6   9       65.59       58.56      6.54 o
   0   7   9       11.47       10.96      4.41 o
   1   7   9       12.51        8.21      5.23 o
   2   7   9        5.16        5.45      6.13 o
   3   7   9       19.57       18.86      6.82 o
   4   7   9       13.13       -1.53      7.09 o
   0  -6  10       18.03       17.81      6.59 o
   1  -6  10       27.16       26.73      7.32 o
   2  -6  10        2.31        2.39      8.90 o
  -1  -5  10       30.94       27.63      5.85 o
   0  -5  10        3.74        0.12      5.80 o
   1  -5  10       51.61       54.54      7.15 o
   2  -5  10       41.81       47.06     13.83 o
   3  -5  10       24.94       43.84      7.97 o
  -2  -4  10        4.44       -3.28      7.43 o
  -1  -4  10       24.19       26.99      4.98 o
   0  -4  10       44.61       43.77      5.88 o
   1  -4  10        2.20       -4.84      5.50 o
   2  -4  10       95.02       97.67      7.94 o
   3  -4  10       29.64       19.12      7.17 o
   4  -4  10       13.51       15.63     10.63 o
  -2  -3  10        1.45        2.94      6.74 o
  -1  -3  10       17.36       20.36      6.74 o
   0  -3  10       29.64       32.18      4.98 o
   1  -3  10       38.45       54.85      7.43 o
   2  -3  10      212.03      191.79      9.28 o
   3  -3  10      101.45       87.90      8.01 o
   4  -3  10        0.71       -6.32      6.67 o
  -2  -2  10        1.49        4.84      5.88 o
  -1  -2  10       15.86       11.75      6.05 o
   0  -2  10      354.84      353.14      7.23 o
   1  -2  10        0.01        1.92      3.06 o
   2  -2  10        5.44        7.96      4.36 o
   3  -2  10       75.19       64.94      7.15 o
   4  -2  10       20.16       12.70      6.95 o
   5  -2  10        6.64       15.92      8.56 o
  -2  -1  10        2.79        6.91      4.84 o
  -1  -1  10        7.09        0.75      3.48 o
   0  -1  10       15.13       14.14      4.03 o
   1  -1  10      261.16      257.22      6.03 o
   2  -1  10       17.81       23.34      4.39 o
   3  -1  10       28.72       33.22      9.77 o
   4  -1  10       25.88       21.50      8.64 o
   5  -1  10       38.78       44.25     14.26 o
   0   0  10       30.66       37.24      3.85 o
   1   0  10       80.87       86.94      3.42 o
   2   0  10        7.60        8.68      3.42 o
   3   0  10        0.24       -3.87      5.41 o
   4   0  10        2.49       -7.07      6.32 o
   5   0  10        0.14        6.89      7.14 o
   0   1  10        1.06        0.69      3.06 o
   1   1  10       51.29       56.34      2.72 o
   2   1  10      157.81      150.20      5.45 o
   3   1  10       13.58       11.74      5.92 o
   4   1  10        2.56       -5.52     10.29 o
   5   1  10       33.83       39.19      7.76 o
  -1   2  10        4.21      -11.06      7.61 o
   0   2  10       60.40       62.38      6.14 o
   1   2  10      237.70      231.49     10.48 o
   2   2  10      203.87      188.82      6.47 o
   3   2  10       37.95       42.90      9.05 o
   4   2  10        9.90        9.56      6.57 o
   5   2  10       19.81       21.65      7.43 o
  -1   3  10      166.94      160.76     12.45 o
   0   3  10        7.99        6.75      4.48 o
   1   3  10       63.05       65.51      7.61 o
   2   3  10      284.92      288.17      6.78 o
   3   3  10      195.74      193.00      9.53 o
   4   3  10        2.79        6.91      5.48 o
   5   3  10        0.17        3.69      6.20 o
  -1   4  10      108.09       88.93      5.42 o
   0   4  10       68.80       68.42     18.24 o
   1   4  10       69.12       58.58      3.78 o
   2   4  10      171.49      163.73      8.82 o
   3   4  10       72.93       70.39      5.71 o
   4   4  10       26.17       23.93      6.89 o
   5   4  10        2.37       -6.03      7.06 o
  -1   5  10        5.95       10.20      5.88 o
   0   5  10        5.20        1.19      5.21 o
   1   5  10       60.76       49.50      3.34 o
   2   5  10        1.54       -1.14      5.03 o
   3   5  10        7.43        3.67      5.92 o
   4   5  10       12.00       13.25      5.49 o
   0   6  10       78.91       86.78      8.99 o
   1   6  10       13.60        7.22      5.01 o
   2   6  10        5.07        7.00      5.52 o
   3   6  10        2.75       12.62      6.29 o
   4   6  10        2.83       -1.42      5.64 o
   2   7  10        0.11        4.99      5.93 o
   1  -5  11       33.38       46.53      7.02 o
   2  -5  11       11.83       15.05      7.17 o
   0  -4  11        2.72        2.51      6.31 o
   1  -4  11        6.58        8.33      5.88 o
   2  -4  11        5.57        5.65      6.23 o
   3  -4  11       17.07        3.72      6.90 o
  -1  -3  11       47.38       55.83      8.64 o
   0  -3  11       17.92       16.81      4.69 o
   1  -3  11        4.15        2.65      5.17 o
   2  -3  11       71.97       69.56      9.08 o
   3  -3  11       13.14        8.40      7.17 o
   4  -3  11       88.60       96.81      9.09 o
  -1  -2  11       40.08       38.37      6.91 o
   0  -2  11        6.44        5.19      6.57 o
   1  -2  11       16.53       23.36      9.51 o
   2  -2  11        5.71        3.95      4.32 o
   3  -2  11        6.79        3.05     13.83 o
   4  -2  11        3.23       -9.81      6.54 o
  -1  -1  11        0.64       -4.84      5.19 o
   0  -1  11       21.41       29.73      6.40 o
   1  -1  11       67.51       75.21      6.24 o
   2  -1  11       27.45       22.23      5.79 o
   3  -1  11       35.84       37.27      6.59 o
   4  -1  11       41.41       37.01      7.25 o
  -1   0  11        0.01        5.88      4.49 o
   0   0  11       26.66       18.15      5.70 o
   1   0  11      187.91      179.34     11.20 o
   2   0  11       12.56        1.64      5.01 o
   3   0  11        8.98        8.86      6.04 o
   4   0  11       82.76       71.89      8.64 o
   5   0  11       16.07       23.35      7.92 o
   0   1  11       41.17       59.64      6.05 o
   1   1  11       43.14       38.89      6.91 o
   2   1  11      307.73      310.10      8.30 o
   3   1  11        6.44        9.54      5.85 o
   4   1  11       48.57       50.99     10.29 o
   5   1  11       12.71       14.06      7.95 o
   0   2  11      151.82      135.69      9.16 o
   1   2  11       53.57       65.34      7.26 o
   2   2  11       61.23       69.64      5.88 o
   3   2  11       22.26       19.47      4.92 o
   4   2  11        8.66       12.05      5.65 o
   0   3  11       27.69       29.04      5.88 o
   1   3  11        0.80        5.70      6.40 o
   2   3  11        1.10       -1.27      5.07 o
   3   3  11       79.52       78.90      7.01 o
   4   3  11        0.60        1.91      6.29 o
   0   4  11        0.01       -7.30      4.87 o
   1   4  11       25.93       36.99      7.61 o
   2   4  11      178.36      167.12      8.35 o
   3   4  11       62.92       65.03      5.59 o
   4   4  11        7.40       12.79      6.84 o
   1   5  11        5.39       19.53      7.78 o
   2   5  11       24.43       20.35      5.36 o
   3   5  11      191.70      192.02      8.47 o
   1  -3  12        1.13        0.98      5.22 o
   2  -3  12       28.73       36.23      6.59 o
   0  -2  12       25.56       26.62      7.61 o
   1  -2  12        4.83        9.19      5.27 o
   2  -2  12        3.95        9.63      5.74 o
   3  -2  12        2.04        3.80      6.17 o
   0  -1  12       23.21       24.37      6.91 o
   1  -1  12        0.03       -0.52      6.91 o
   2  -1  12        7.24       12.02      5.55 o
   3  -1  12       19.16       22.78      6.42 o
   0   0  12       49.73       49.09      6.74 o
   1   0  12        0.05        9.85      7.09 o
   2   0  12        0.07       -0.40      8.12 o
   3   0  12       22.13       27.19      8.56 o
   4   0  12       24.79       39.69      7.58 o
   0   1  12        1.64        2.59      5.36 o
   1   1  12       17.82       15.04      6.91 o
   2   1  12      105.35      105.57     10.63 o
   3   1  12        8.03        8.20     10.46 o
   4   1  12        3.10       -4.23      6.53 o
   0   2  12        9.07        9.33      5.53 o
   1   2  12       11.89       17.63      6.91 o
   2   2  12       50.10       53.33      5.32 o
   3   2  12        2.83        6.00      5.71 o
   1   3  12       23.73       26.61      5.13 o
   2   3  12       72.97       62.83      5.53 o
   3   3  12      125.53      122.79     16.08 o
   2   4  12       57.78       63.50      6.38 o
 
